# Supplementary material for: Comprehensive re-analysis of hairpin small RNAs in fungi reveals loci with conserved links
Source: eLife. 2022 Dec 9;11:e83691. doi: 10.7554/eLife.83691 (PMC9757828; doi:10.7554/eLife.83691)
Supplement: Source data 1. — Here is given the locus and library identifiers, abundance of the locus and all sRNAs aligned to the hairpin strand (l=length, a=abundance). Most-abundant sequence (MAS) and cited MASs are shown for each locus. Lower case nucleotides indicate mismatches with the reference. [file elife-83691-data1.zip]

Archive with 6,853 entries (6,852 files):
- Source Data 1 - expression profiles/
- __MACOSX/._Source Data 1 - expression profiles
- Source Data 1 - expression profiles/PID1691.Ssc-milR-167.SRR12527894.txt
- Source Data 1 - expression profiles/PID1083.Bd-milR36.SRR8374850.txt
- Source Data 1 - expression profiles/PID0551.Rhi-milR-151.SRR1994873.txt
- Source Data 1 - expression profiles/MI0008305.ath-MIR1888a.SRR9216053.txt
- Source Data 1 - expression profiles/PID1162.milR30.SRR8054055.txt
- Source Data 1 - expression profiles/PID2224.cro-mir-18.ERR5950923.txt
- Source Data 1 - expression profiles/PID1674.Ssc-milR-150.SRR12527899.txt
- Source Data 1 - expression profiles/PID0476.Rhi-milR-74.SRR1994874.txt
- Source Data 1 - expression profiles/PID1535.Ssc-milR-11.SRR12527894.txt
- Source Data 1 - expression profiles/PID1609.Ssc-milR-85.SRR12527894.txt
- Source Data 1 - expression profiles/PID0461.Rhi-milR-12.SRR1994876.txt
- Source Data 1 - expression profiles/PID1009.FgmilR-7dps-90.SRR6516242.txt
- Source Data 1 - expression profiles/MI0017887.ath-MIR5019.SRR9216050.txt
- Source Data 1 - expression profiles/PID0283.aci-milR-13.SRR1662191.txt
- Source Data 1 - expression profiles/PID2268.cro-mir-60.ERR5950930.txt
- Source Data 1 - expression profiles/PID0447.novel_mir_1.SRR1738220.txt
- Source Data 1 - expression profiles/PID1132.Bd-milR65.SRR8374850.txt
- Source Data 1 - expression profiles/PID0971.FgmilR-7dps-125.SRR6516242.txt
- Source Data 1 - expression profiles/PID1174.Locus_338.ERR2841786.txt
- Source Data 1 - expression profiles/PID1155.milR23.SRR8054059.txt
- Source Data 1 - expression profiles/MI0000181.ath-MIR156d.SRR9216050.txt
- Source Data 1 - expression profiles/PID1555.Ssc-milR-31.SRR12527898.txt
- Source Data 1 - expression profiles/PID0632.Rhi-milR-141.SRR1994871.txt
- Source Data 1 - expression profiles/MI0015821.ath-MIR4243.SRR9216049.txt
- Source Data 1 - expression profiles/PID1933.n_os_milR_56.SRR12952903.txt
- Source Data 1 - expression profiles/PID0574.Rhi-milR-115.SRR1994873.txt
- Source Data 1 - expression profiles/PID0278.aci-milR-9.SRR1662191.txt
- Source Data 1 - expression profiles/PID1140.milR8.SRR8054058.txt
- Source Data 1 - expression profiles/PID2120.abi_milRNA_8.SRR16308470.txt
- Source Data 1 - expression profiles/MI0010630.ath-MIR2111a.SRR9216049.txt
- Source Data 1 - expression profiles/PID1280.cci-milR-25.SRR9972088.txt
- Source Data 1 - expression profiles/PID0945.FgmilR-7dps-18.SRR6516243.txt
- Source Data 1 - expression profiles/PID0902.FgmilR-7dps-21.SRR6516245.txt
- Source Data 1 - expression profiles/PID1666.Ssc-milR-142.SRR12527899.txt
- Source Data 1 - expression profiles/MI0017752.dme-mir-4966.SRR11906542.txt
- Source Data 1 - expression profiles/PID2216.cro-mir-36.ERR5950923.txt
- Source Data 1 - expression profiles/PID0936.FgmilR-7dps-33.SRR6516244.txt
- Source Data 1 - expression profiles/PID0950.FgmilR-7dps-48.SRR6516245.txt
- Source Data 1 - expression profiles/PID0571.Rhi-milR-52.SRR1994871.txt
- Source Data 1 - expression profiles/MI0019206.ath-MIR5634.SRR9216053.txt
- Source Data 1 - expression profiles/PID1719.Ssc-milR-195.SRR12527898.txt
- Source Data 1 - expression profiles/PID2240.cro-mir-35.ERR5960111.txt
- Source Data 1 - expression profiles/PID0949.FgmilR-7dps-46.SRR6516245.txt
- Source Data 1 - expression profiles/PID1844.cro-mir-13.ERR5950923.txt
- Source Data 1 - expression profiles/PID1157.milR25.SRR8054059.txt
- Source Data 1 - expression profiles/PID1829.Pmic_miR-6.SRX5082410.txt
- Source Data 1 - expression profiles/PID0861.cci-milR-12.SRR7403494.txt
- Source Data 1 - expression profiles/PID1595.Ssc-milR-71.SRR12527897.txt
- Source Data 1 - expression profiles/PID0032.SS-milR-C3.SRR189065.txt
- Source Data 1 - expression profiles/MI0001086.ath-MIR319c.SRR9216049.txt
- Source Data 1 - expression profiles/PID1959.n_os_milR_77.SRR12952899.txt
- Source Data 1 - expression profiles/PID1111.Bd-milR56.SRR8374847.txt
- Source Data 1 - expression profiles/MI0000367.dme-mir-282.SRR11906542.txt
- Source Data 1 - expression profiles/PID0604.Rhi-milR-7.SRR1994873.txt
- Source Data 1 - expression profiles/PID1274.cci-milR-20.SRR9972094.txt
- Source Data 1 - expression profiles/PID0513.Rhi-milR-47.SRR1994876.txt
- Source Data 1 - expression profiles/PID1729.Ssc-milR-205.SRR12527899.txt
- Source Data 1 - expression profiles/PID1085.Bd-milR38.SRR8374848.txt
- Source Data 1 - expression profiles/PID0592.Rhi-milR-68.SRR1994872.txt
- Source Data 1 - expression profiles/PID0503.Rhi-milR-176.SRR1994875.txt
- Source Data 1 - expression profiles/MI0001007.ath-MIR395a.SRR9216053.txt
- Source Data 1 - expression profiles/PID0540.Rhi-milR-173.SRR1994873.txt
- Source Data 1 - expression profiles/MI0001427.ath-MIR416.SRR9216049.txt
- Source Data 1 - expression profiles/PID0859.cci-milR-11.SRR7403493.txt
- Source Data 1 - expression profiles/MI0011586.dme-mir-2497.SRR11906542.txt
- Source Data 1 - expression profiles/MI0005411.ath-MIR855.SRR9216050.txt
- Source Data 1 - expression profiles/MI0019254.ath-MIR5665.SRR9216050.txt
- Source Data 1 - expression profiles/MI0000217.ath-MIR173.SRR9216053.txt
- Source Data 1 - expression profiles/PID0557.Rhi-milR-67.SRR1994874.txt
- Source Data 1 - expression profiles/MI0001021.ath-MIR399b.SRR9216053.txt
- Source Data 1 - expression profiles/PID0507.Rhi-milR-169.SRR1994871.txt
- Source Data 1 - expression profiles/PID0640.Fg-HN-milR5.SRR2970501_1.txt
- Source Data 1 - expression profiles/PID0490.Rhi-milR-163.SRR1994872.txt
- Source Data 1 - expression profiles/PID1153.milR21.SRR8054058.txt
- Source Data 1 - expression profiles/PID0841.Fon_microconidia-m0017.SRR3921570.txt
- Source Data 1 - expression profiles/PID0579.Rhi-milR-146.SRR1994875.txt
- Source Data 1 - expression profiles/PID0034.SS-milR-C5.SRR189065.txt
- Source Data 1 - expression profiles/PID1247.Vm-milR43.SRR9103190.txt
- Source Data 1 - expression profiles/MI0005824.dme-mir-1002.SRR11906542.txt
- Source Data 1 - expression profiles/PID0544.Rhi-milR-36.SRR1994871.txt
- Source Data 1 - expression profiles/PID0588.Rhi-milR-19.SRR1994873.txt
- Source Data 1 - expression profiles/PID2218.cro-mir-8.ERR5960111.txt
- Source Data 1 - expression profiles/PID1941.n_os_milR_61.SRR12952900.txt
- Source Data 1 - expression profiles/PID1123.Bd-milR68.SRR8374849.txt
- Source Data 1 - expression profiles/PID1644.Ssc-milR-120.SRR12527898.txt
- Source Data 1 - expression profiles/PID1632.Ssc-milR-108.SRR12527894.txt
- Source Data 1 - expression profiles/PID1829.Pmic_miR-6.SRP140519.txt
- Source Data 1 - expression profiles/MI0001084.ath-MIR158b.SRR9216053.txt
- Source Data 1 - expression profiles/PID2213.cro-mir-23.ERR5960111.txt
- Source Data 1 - expression profiles/PID2168.abi_milRNA_31.SRR16308470.txt
- Source Data 1 - expression profiles/PID1830.Pmic_miR-7.SRX5082455.txt
- Source Data 1 - expression profiles/PID0856.cci-milR-8.SRR7403493.txt
- Source Data 1 - expression profiles/MI0028930.dme-mir-9381.SRR11906542.txt
- Source Data 1 - expression profiles/PID0975.FgmilR-7dps-53.SRR6516242.txt
- Source Data 1 - expression profiles/MI0000215.ath-MIR172a.SRR9216053.txt
- Source Data 1 - expression profiles/PID1573.Ssc-milR-49.SRR12527894.txt
- Source Data 1 - expression profiles/PID1837.cro-mir-3.ERR5960111.txt
- Source Data 1 - expression profiles/PID1656.Ssc-milR-132.SRR12527898.txt
- Source Data 1 - expression profiles/PID1953.n_os_milR_73.SRR12952900.txt
- Source Data 1 - expression profiles/PID0964.FgmilR-7dps-25.SRR6516242.txt
- Source Data 1 - expression profiles/PID1546.Ssc-milR-22.SRR12527895.txt
- Source Data 1 - expression profiles/PID1830.Pmic_miR-7.SRX5082469.txt
- Source Data 1 - expression profiles/MI0000358.dme-mir-219.SRR11906543.txt
- Source Data 1 - expression profiles/PID2267.cro-mir-59.ERR5950791.txt
- Source Data 1 - expression profiles/MI0005105.ath-MIR775.SRR9216053.txt
- Source Data 1 - expression profiles/PID0036.SS-milR-C7.SRR189065.txt
- Source Data 1 - expression profiles/PID1176.Locus_340.ERR2841788.txt
- Source Data 1 - expression profiles/PID2219.cro-mir-12.ERR5960091.txt
- Source Data 1 - expression profiles/PID0482.Rhi-milR-33.SRR1994873.txt
- Source Data 1 - expression profiles/PID1077.Bd-milR30.SRR8374847.txt
- Source Data 1 - expression profiles/PID1954.n_os_milR_66.SRR12952904.txt
- Source Data 1 - expression profiles/PID1892.n_os_milR_94.SRR12952901.txt
- Source Data 1 - expression profiles/PID1634.Ssc-milR-110.SRR12527894.txt
- Source Data 1 - expression profiles/PID1723.Ssc-milR-199.SRR12527897.txt
- Source Data 1 - expression profiles/PID0578.Rhi-milR-2.SRR1994875.txt
- Source Data 1 - expression profiles/PID0469.Rhi-milR-53.SRR1994872.txt
- Source Data 1 - expression profiles/MI0019253.ath-MIR5664.SRR9216050.txt
- Source Data 1 - expression profiles/PID1606.Ssc-milR-82.SRR12527894.txt
- Source Data 1 - expression profiles/MI0005388.ath-MIR832.SRR9216049.txt
- Source Data 1 - expression profiles/PID0464.Rhi-milR-29.SRR1994874.txt
- Source Data 1 - expression profiles/PID1828.Pmic_miR-5.SRX5082457.txt
- Source Data 1 - expression profiles/PID0561.Rhi-milR-42.SRR1994874.txt
- Source Data 1 - expression profiles/PID0617.Rhi-milR-119.SRR1994874.txt
- Source Data 1 - expression profiles/PID0626.Rhi-milR-106.SRR1994876.txt
- Source Data 1 - expression profiles/MI0005389.ath-MIR833a.SRR9216053.txt
- Source Data 1 - expression profiles/MI0000127.dme-mir-7.SRR11906543.txt
- Source Data 1 - expression profiles/PID1564.Ssc-milR-40.SRR12527896.txt
- Source Data 1 - expression profiles/PID1731.Ssc-milR-207.SRR12527894.txt
- Source Data 1 - expression profiles/PID0668.Fg-HN-milR33.SRR2970501_1.txt
- Source Data 1 - expression profiles/PID0999.FgmilR-7dps-59.SRR6516243.txt
- Source Data 1 - expression profiles/PID0546.Rhi-milR-60.SRR1994872.txt
- Source Data 1 - expression profiles/PID0505.Rhi-milR-132.SRR1994872.txt
- Source Data 1 - expression profiles/PID1128.Bd-milR29.SRR8374848.txt
- Source Data 1 - expression profiles/PID1063.Bd-milR16.SRR8374850.txt
- Source Data 1 - expression profiles/PID0900.FgmilR-7dps-61.SRR6516242.txt
- Source Data 1 - expression profiles/PID0982.FgmilR-7dps-97.SRR6516242.txt
- Source Data 1 - expression profiles/PID0874.Tru-novel-miRNA-7.SRR7630467.txt
- Source Data 1 - expression profiles/MI0019224.ath-MIR5648.SRR9216053.txt
- Source Data 1 - expression profiles/PID1285.cci-milR-30.SRR9972090.txt
- Source Data 1 - expression profiles/PID0485.Rhi-milR-59.SRR1994871.txt
- Source Data 1 - expression profiles/MI0000116.dme-mir-1.SRR11906542.txt
- Source Data 1 - expression profiles/PID1759.Ssc-milR-235.SRR12527895.txt
- Source Data 1 - expression profiles/PID1711.Ssc-milR-187.SRR12527896.txt
- Source Data 1 - expression profiles/PID1827.Pmic_miR-4.SRX5082456.txt
- Source Data 1 - expression profiles/PID1087.Bd-milR39.SRR8374847.txt
- Source Data 1 - expression profiles/PID0474.Rhi-milR-38.SRR1994875.txt
- Source Data 1 - expression profiles/PID1859.novel_mir6.SRR11648392.txt
- Source Data 1 - expression profiles/PID0645.Fg-HN-milR10.SRR3055827_1.txt
- Source Data 1 - expression profiles/PID1916.n_os_milR_70.SRR12952905.txt
- Source Data 1 - expression profiles/PID1071.Bd-milR24.SRR8374849.txt
- Source Data 1 - expression profiles/MI0000427.dme-mir-315.SRR11906542.txt
- Source Data 1 - expression profiles/PID1008.FgmilR-7dps-100.SRR6516243.txt
- Source Data 1 - expression profiles/PID0753.Fg-JS-milR58.SRR2970501_1.txt
- Source Data 1 - expression profiles/MI0020191.ath-MIR5997.SRR9216049.txt
- Source Data 1 - expression profiles/PID1680.Ssc-milR-156.SRR12527894.txt
- Source Data 1 - expression profiles/PID0646.Fg-HN-milR11.SRR2970501_1.txt
- Source Data 1 - expression profiles/PID1636.Ssc-milR-112.SRR12527897.txt
- Source Data 1 - expression profiles/MI0026796.ath-MIR8167b.SRR9216049.txt
- Source Data 1 - expression profiles/PID0479.Rhi-milR-129.SRR1994877.txt
- Source Data 1 - expression profiles/MI0001429.ath-MIR418.SRR9216053.txt
- Source Data 1 - expression profiles/PID0620.Rhi-milR-133.SRR1994871.txt
- Source Data 1 - expression profiles/PID1959.n_os_milR_77.SRR12952906.txt
- Source Data 1 - expression profiles/PID1279.cci-milR-24.SRR9972090.txt
- Source Data 1 - expression profiles/PID0562.Rhi-milR-100.SRR1994872.txt
- Source Data 1 - expression profiles/PID0556.Rhi-milR-87.SRR1994876.txt
- Source Data 1 - expression profiles/PID1219.Vm-milR11.SRR9035426.txt
- Source Data 1 - expression profiles/MI0000362.dme-mir-133.SRR11906542.txt
- Source Data 1 - expression profiles/PID1563.Ssc-milR-39.SRR12527894.txt
- Source Data 1 - expression profiles/MI0001075.ath-MIR405b.SRR9216049.txt
- Source Data 1 - expression profiles/MI0005818.dme-mir-963.SRR11906543.txt
- Source Data 1 - expression profiles/PID1624.Ssc-milR-100.SRR12527897.txt
- Source Data 1 - expression profiles/MI0001070.ath-MIR401.SRR9216050.txt
- Source Data 1 - expression profiles/PID1259.Vm-milR57.SRR9103190.txt
- Source Data 1 - expression profiles/MI0026809.ath-MIR8179.SRR9216053.txt
- Source Data 1 - expression profiles/PID0480.Rhi-milR-71.SRR1994874.txt
- Source Data 1 - expression profiles/PID0548.Rhi-milR-48.SRR1994873.txt
- Source Data 1 - expression profiles/PID1689.Ssc-milR-165.SRR12527899.txt
- Source Data 1 - expression profiles/PID1836.cro-mir-2.ERR5950930.txt
- Source Data 1 - expression profiles/MI0017743.dme-mir-4957.SRR11906542.txt
- Source Data 1 - expression profiles/PID0223.milR-9.SRR1705825.txt
- Source Data 1 - expression profiles/PID1168.milR36.SRR8054056.txt
- Source Data 1 - expression profiles/PID0891.FgmilR-7dps-110.SRR6516245.txt
- Source Data 1 - expression profiles/MI0001089.ath-MIR172e.SRR9216053.txt
- Source Data 1 - expression profiles/PID1672.Ssc-milR-148.SRR12527899.txt
- Source Data 1 - expression profiles/PID1065.Bd-milR18.SRR8374848.txt
- Source Data 1 - expression profiles/PID1121.Bd-milR66.SRR8374850.txt
- Source Data 1 - expression profiles/PID1179.Locus_343.ERR2841787.txt
- Source Data 1 - expression profiles/PID0614.Rhi-milR-147.SRR1994872.txt
- Source Data 1 - expression profiles/PID1896.n_os_milR_90.SRR12952898.txt
- Source Data 1 - expression profiles/MI0000983.ath-MIR169i.SRR9216050.txt
- Source Data 1 - expression profiles/MI0017692.dme-mir-4910.SRR11906543.txt
- Source Data 1 - expression profiles/PID1549.Ssc-milR-25.SRR12527895.txt
- Source Data 1 - expression profiles/PID2244.cro-mir-40.ERR5960091.txt
- Source Data 1 - expression profiles/MI0000382.dme-mir-87.SRR11906542.txt
- Source Data 1 - expression profiles/PID1925.n_os_milR_8.SRR12952905.txt
- Source Data 1 - expression profiles/PID0965.FgmilR-7dps-27.SRR6516245.txt
- Source Data 1 - expression profiles/PID0871.Tru-novel-miRNA-4.SRR7630468.txt
- Source Data 1 - expression profiles/PID1749.Ssc-milR-225.SRR12527896.txt
- Source Data 1 - expression profiles/PID0591.Rhi-milR-51.SRR1994877.txt
- Source Data 1 - expression profiles/MI0017739.dme-mir-4953.SRR11906542.txt
- Source Data 1 - expression profiles/PID0998.FgmilR-7dps-55.SRR6516242.txt
- Source Data 1 - expression profiles/PID1857.novel_mir4.SRR11648392.txt
- Source Data 1 - expression profiles/MI0005406.ath-MIR851.SRR9216050.txt
- Source Data 1 - expression profiles/PID0880.FgmilR-7dps-87.SRR6516242.txt
- Source Data 1 - expression profiles/PID1283.cci-milR-28.SRR9972094.txt
- Source Data 1 - expression profiles/PID0880.FgmilR-7dps-87.SRR6516243.txt
- Source Data 1 - expression profiles/PID0998.FgmilR-7dps-55.SRR6516243.txt
- Source Data 1 - expression profiles/MI0017739.dme-mir-4953.SRR11906543.txt
- Source Data 1 - expression profiles/PID1784.novel-milR-51.SRR10747102.txt
- Source Data 1 - expression profiles/PID1749.Ssc-milR-225.SRR12527897.txt
- Source Data 1 - expression profiles/PID1056.Bd-milR1.SRR8374850.txt
- Source Data 1 - expression profiles/PID2230.cro-mir-25.ERR5950930.txt
- Source Data 1 - expression profiles/PID0965.FgmilR-7dps-27.SRR6516244.txt
- Source Data 1 - expression profiles/PID1925.n_os_milR_8.SRR12952904.txt
- Source Data 1 - expression profiles/PID0591.Rhi-milR-51.SRR1994876.txt
- Source Data 1 - expression profiles/MI0017692.dme-mir-4910.SRR11906542.txt
- Source Data 1 - expression profiles/PID0221.milR-7.SRR1705825.txt
- Source Data 1 - expression profiles/MI0000382.dme-mir-87.SRR11906543.txt
- Source Data 1 - expression profiles/PID1110.Bd-milR54.SRR8374850.txt
- Source Data 1 - expression profiles/PID1549.Ssc-milR-25.SRR12527894.txt
- Source Data 1 - expression profiles/PID1065.Bd-milR18.SRR8374849.txt
- Source Data 1 - expression profiles/PID1672.Ssc-milR-148.SRR12527898.txt
- Source Data 1 - expression profiles/PID1896.n_os_milR_90.SRR12952899.txt
- Source Data 1 - expression profiles/PID0614.Rhi-milR-147.SRR1994873.txt
- Source Data 1 - expression profiles/PID1179.Locus_343.ERR2841786.txt
- Source Data 1 - expression profiles/PID0480.Rhi-milR-71.SRR1994875.txt
- Source Data 1 - expression profiles/PID1094.Bd-milR43.SRR8374847.txt
- Source Data 1 - expression profiles/PID0891.FgmilR-7dps-110.SRR6516244.txt
- Source Data 1 - expression profiles/PID0852.cci-milR-4.SRR7403498.txt
- Source Data 1 - expression profiles/PID1168.milR36.SRR8054057.txt
- Source Data 1 - expression profiles/MI0015956.ath-MIR854e.SRR9216053.txt
- Source Data 1 - expression profiles/MI0017743.dme-mir-4957.SRR11906543.txt
- Source Data 1 - expression profiles/PID1689.Ssc-milR-165.SRR12527898.txt
- Source Data 1 - expression profiles/PID0548.Rhi-milR-48.SRR1994872.txt
- Source Data 1 - expression profiles/PID1624.Ssc-milR-100.SRR12527896.txt
- Source Data 1 - expression profiles/MI0005818.dme-mir-963.SRR11906542.txt
- Source Data 1 - expression profiles/PID0047.SS-milR-C16.SRR189065.txt
- Source Data 1 - expression profiles/PID0556.Rhi-milR-87.SRR1994877.txt
- Source Data 1 - expression profiles/PID0562.Rhi-milR-100.SRR1994873.txt
- Source Data 1 - expression profiles/PID2132.abi_milRNA_13.SRR16308470.txt
- Source Data 1 - expression profiles/PID1091.Bd-milR41.SRR8374850.txt
- Source Data 1 - expression profiles/PID1279.cci-milR-24.SRR9972091.txt
- Source Data 1 - expression profiles/MI0001077.ath-MIR405d.SRR9216053.txt
- Source Data 1 - expression profiles/PID1563.Ssc-milR-39.SRR12527895.txt
- Source Data 1 - expression profiles/MI0000362.dme-mir-133.SRR11906543.txt
- Source Data 1 - expression profiles/PID1680.Ssc-milR-156.SRR12527895.txt
- Source Data 1 - expression profiles/PID0284.aci-milR-14a-2.SRR1662192.txt
- Source Data 1 - expression profiles/PID0479.Rhi-milR-129.SRR1994876.txt
- Source Data 1 - expression profiles/PID1636.Ssc-milR-112.SRR12527896.txt
- Source Data 1 - expression profiles/PID2255.cro-mir-49.ERR5950923.txt
- Source Data 1 - expression profiles/PID2250.cro-mir-45.ERR5950930.txt
- Source Data 1 - expression profiles/PID1842.cro-mir-10.ERR5950791.txt
- Source Data 1 - expression profiles/PID1008.FgmilR-7dps-100.SRR6516242.txt
- Source Data 1 - expression profiles/MI0000427.dme-mir-315.SRR11906543.txt
- Source Data 1 - expression profiles/MI0026804.ath-MIR8174.SRR9216053.txt
- Source Data 1 - expression profiles/MI0001010.ath-MIR395d.SRR9216053.txt
- Source Data 1 - expression profiles/PID0583.Rhi-milR-103.SRR1994871.txt
- Source Data 1 - expression profiles/PID0474.Rhi-milR-38.SRR1994874.txt
- Source Data 1 - expression profiles/PID1071.Bd-milR24.SRR8374848.txt
- Source Data 1 - expression profiles/PID1916.n_os_milR_70.SRR12952904.txt
- Source Data 1 - expression profiles/MI0019252.ath-MIR5645f.SRR9216050.txt
- Source Data 1 - expression profiles/PID0657.Fg-HN-milR22.SRR3055827_1.txt
- Source Data 1 - expression profiles/PID1285.cci-milR-30.SRR9972091.txt
- Source Data 1 - expression profiles/PID1068.Bd-milR21.SRR8374847.txt
- Source Data 1 - expression profiles/PID1827.Pmic_miR-4.SRX5082457.txt
- Source Data 1 - expression profiles/PID1711.Ssc-milR-187.SRR12527897.txt
- Source Data 1 - expression profiles/PID1759.Ssc-milR-235.SRR12527894.txt
- Source Data 1 - expression profiles/MI0000116.dme-mir-1.SRR11906543.txt
- Source Data 1 - expression profiles/MI0017893.ath-MIR5020b.SRR9216049.txt
- Source Data 1 - expression profiles/PID1824.Pmic_miR-1.SRX5082460.txt
- Source Data 1 - expression profiles/MI0000184.ath-MIR157a.SRR9216049.txt
- Source Data 1 - expression profiles/PID0900.FgmilR-7dps-61.SRR6516243.txt
- Source Data 1 - expression profiles/MI0005402.ath-MIR846.SRR9216049.txt
- Source Data 1 - expression profiles/PID0982.FgmilR-7dps-97.SRR6516243.txt
- Source Data 1 - expression profiles/PID1564.Ssc-milR-40.SRR12527897.txt
- Source Data 1 - expression profiles/MI0000127.dme-mir-7.SRR11906542.txt
- Source Data 1 - expression profiles/PID0695.Fg-HN-milR60.SRR3055827_1.txt
- Source Data 1 - expression profiles/PID1128.Bd-milR29.SRR8374849.txt
- Source Data 1 - expression profiles/PID0505.Rhi-milR-132.SRR1994873.txt
- Source Data 1 - expression profiles/PID0546.Rhi-milR-60.SRR1994873.txt
- Source Data 1 - expression profiles/PID0999.FgmilR-7dps-59.SRR6516242.txt
- Source Data 1 - expression profiles/PID1731.Ssc-milR-207.SRR12527895.txt
- Source Data 1 - expression profiles/MI0001024.ath-MIR399e.SRR9216049.txt
- Source Data 1 - expression profiles/PID1606.Ssc-milR-82.SRR12527895.txt
- Source Data 1 - expression profiles/PID0469.Rhi-milR-53.SRR1994873.txt
- Source Data 1 - expression profiles/PID0626.Rhi-milR-106.SRR1994877.txt
- Source Data 1 - expression profiles/PID0617.Rhi-milR-119.SRR1994875.txt
- Source Data 1 - expression profiles/PID0561.Rhi-milR-42.SRR1994875.txt
- Source Data 1 - expression profiles/PID1828.Pmic_miR-5.SRX5082456.txt
- Source Data 1 - expression profiles/PID0464.Rhi-milR-29.SRR1994875.txt
- Source Data 1 - expression profiles/PID2264.cro-mir-56.ERR5950930.txt
- Source Data 1 - expression profiles/PID1892.n_os_milR_94.SRR12952900.txt
- Source Data 1 - expression profiles/PID1954.n_os_milR_66.SRR12952905.txt
- Source Data 1 - expression profiles/PID1723.Ssc-milR-199.SRR12527896.txt
- Source Data 1 - expression profiles/PID0578.Rhi-milR-2.SRR1994874.txt
- Source Data 1 - expression profiles/PID2279.Fol-milR1.SRR14311540.txt
- Source Data 1 - expression profiles/PID1634.Ssc-milR-110.SRR12527895.txt
- Source Data 1 - expression profiles/PID0482.Rhi-milR-33.SRR1994872.txt
[truncated: 6,553 more entries]
