# Supplementary material for: Comprehensive re-analysis of hairpin small RNAs in fungi reveals loci with conserved links
Source: eLife. 2022 Dec 9;11:e83691. doi: 10.7554/eLife.83691 (PMC9757828; doi:10.7554/eLife.83691)
Supplement: Source data 1. — Here is given the locus and library identifiers, abundance of the locus and all sRNAs aligned to the hairpin strand (l=length, a=abundance). Most-abundant sequence (MAS) and cited MASs are shown for each locus. Lower case nucleotides indicate mismatches with the reference. [file elife-83691-data1.zip › Source Data 1 - expression profiles/PID2224.cro-mir-18.ERR5950923.txt]

species:   Clros
pid:       PID2224
parent:    cro-mir-18
paralog:   
locus:     CADEHS020000003.2:1621040-1621076
matures:   ['UCUUCCGUAGUAUAGUG', 'CUCUUGCUGGGUUAGGAA']
srr:       ERR5950923
genome:    /Users/jax/+Genomes/Fungal_genomes/Clros.GCA_902827195.2_C_rosea_IK726_genomic.fa
alignment: /media/data/njohnson/+SeqLibraries/FunHP_libraries/Piombo2021-ru.ERR5950923.cram
call:      samtools view /media/data/njohnson/+SeqLibraries/FunHP_libraries/Piombo2021-ru.ERR5950923.cram CADEHS020000003.2:1621040-1621076

104881 out of bounds
3871 alignments
3871 proper strand
3845 stranded perfect matches

****************** ******************
ACUCUUGCUGGGUUAGGAAUUCUUCCGUAGUAUAGUG
(((..(((((.(..((.....))..).))))).))).
--------------------UCUUCCGUAGUAUAGUG l=17 a=415 c
-CUCUUGCUGGGUUAGGAA------------------ l=18 a=0 c*
---------------------CUUCCGUAGUAUAGUG l=16 a=2796 ma
-CUCUUGCUGGGUUAGGA------------------- l=17 a=2 ma*

------------------------CCGUAGUAUAG-- l=11 a=2 
------------------------CCGUAGUAUAGUG l=13 a=42 
-----------------------UCCGUAGUAUAG-- l=12 a=8 
-----------------------UCCGUAGUAUAGUG l=14 a=49 
----------------------UUCCGUAGUAUA--- l=12 a=3 
----------------------UUCCGUAGUAUAG-- l=13 a=7 
----------------------UUCCGUAGUAUAGU- l=14 a=1 
----------------------UUCCGUAGUAUAGUG l=15 a=41 
---------------------CUUCCGUAGUAU---- l=12 a=1 
---------------------CUUCCGUAGUAUA--- l=13 a=7 
---------------------CUUCCGUAGUAUAG-- l=14 a=219 
---------------------CUUCCGUAGaAUAG-- l=14 a=1 
---------------------CUUCCGUAGUAUAGU- l=15 a=26 
---------------------CUUCCGUAGUAUAGUG l=16 a=2796 (ma)
---------------------CUUCuGUAGUAUAGUG l=16 a=1 
---------------------CcUCCGUAGUAUAGUG l=16 a=2 
---------------------CUUCCuUAGUAUAGUG l=16 a=1 
---------------------CUaCCGUAGUAUAGUG l=16 a=1 
---------------------CUUCCGUAGUAaAGUG l=16 a=3 
---------------------uUUCCGUAGUAUAGUG l=16 a=4 
---------------------CUUCCGUAGUAUAGaG l=16 a=1 
---------------------CUUCCGUAGaAUAGUG l=16 a=1 
---------------------CUUCCGUAuUAUAGUG l=16 a=1 
---------------------CUUCCGUAGUgUAGUG l=16 a=1 
---------------------gUUCCGUAGUAUAGUG l=16 a=1 
--------------------UCUUCCGUAGU------ l=11 a=3 
--------------------UCUUCCGUAGUA----- l=12 a=1 
--------------------UCUUCCGUAGUAU---- l=13 a=3 
--------------------UCUUCCGUAGUAUA--- l=14 a=18 
--------------------UCUUCCGUAGUAUAG-- l=15 a=140 
--------------------UCUUCCGUAGUAUAGU- l=16 a=6 
--------------------UCUUCCGUAGUAUAGUG l=17 a=415 (c)
--------------------aCUUCCGUAGUAUAGUG l=17 a=1 
--------------------UCUUCCGUAGUAUAGgG l=17 a=1 
--------------------cCUUCCGUAGUAUAGUG l=17 a=1 
--------------------UCUaCCGUAGUAUAGUG l=17 a=1 
---------GGGUUAGGAAU----------------- l=11 a=1 
-----UGCUGGGUUAGG-------------------- l=12 a=1 
-----UGCUGGGUUAGGAA------------------ l=14 a=1 
-----UGCUGGGUUAGGAAU----------------- l=15 a=1 
-----UGCUGGGUUAGGAAUU---------------- l=16 a=3 
-----UGCUGGGUUAGGAAUUCUUCCG---------- l=22 a=1 
-----UGCUGGGUUAGGAAUUCUUCCGUAGUA----- l=27 a=1 
----UUGCUGGGUUAGGA------------------- l=14 a=1 
----UUGCUGGGUUAGGAAU----------------- l=16 a=1 
----UUGCUGGGUUAGGAAUa---------------- l=17 a=2 
---CUUGCUGGGUUAGGAAU----------------- l=17 a=2 
--UCUUGCUGGGUUAGGA------------------- l=16 a=4 
--UCUUGCUGGGUUAGGAAU----------------- l=18 a=2 
--UCUUGCUGGGUUAGGAAUa---------------- l=19 a=2 
-CUCUUGCUGGGUUAGGA------------------- l=17 a=2 (ma*)
ACUCUUGCUGGG------------------------- l=12 a=7 
ACUCUUGCUGGGUUAGG-------------------- l=17 a=20 
ACUCUUGCUGGGUUAGGA------------------- l=18 a=2 
ACUCUUGCUGGGUUAGGAAU----------------- l=20 a=4 
ACUCUUGCUGGGUUAGGAAUUC--------------- l=22 a=3 

mb-01110
ax-1101101
ku-11
ss-101011101111
fn-111
