# Supplementary material for: Comprehensive re-analysis of hairpin small RNAs in fungi reveals loci with conserved links
Source: eLife. 2022 Dec 9;11:e83691. doi: 10.7554/eLife.83691 (PMC9757828; doi:10.7554/eLife.83691)
Supplement: Source data 1. — Here is given the locus and library identifiers, abundance of the locus and all sRNAs aligned to the hairpin strand (l=length, a=abundance). Most-abundant sequence (MAS) and cited MASs are shown for each locus. Lower case nucleotides indicate mismatches with the reference. [file elife-83691-data1.zip › Source Data 1 - expression profiles/PID0476.Rhi-milR-74.SRR1994874.txt]

species:   Rhsol
pid:       PID0476
parent:    Rhi-milR-74
paralog:   
locus:     KB317706.1:133332-133418
matures:   ['GCCGAGGCGAAGGCUGACAC', 'GUUGACCUCGCCUUGCCAU']
srr:       SRR1994874
genome:    /Users/jax/+Genomes/Fungal_genomes/Rhsol.AFRT00000000.1_scaffolds.fa
alignment: /media/data/njohnson/+SeqLibraries/FunHP_libraries/Lin2016-hq.SRR1994874.cram
call:      samtools view /media/data/njohnson/+SeqLibraries/FunHP_libraries/Lin2016-hq.SRR1994874.cram KB317706.1:133332-133418

1 out of bounds
110 alignments
109 proper strand
101 stranded perfect matches

    ****************************                      *****************************    
UUUAUUGUGGGUGUUGACCUCGCCUUGCCAUGCGUUGCGGUGGAUGCCGCGCUGCAUGCCGAGGCGAAGGCUGACACCCGUUGUCAC
........((((((((.((((((((((.((((((.((((((....)))))).)))))).))))))).))).))))))))........
---------------------------------------------------------GCCGAGGCGAAGGCUGACAC---------- l=20 a=0 c
------------GUUGACCUCGCCUUGCCAU-------------------------------------------------------- l=19 a=0 c*
--------------------------------------------------------UGCCGAGGCGAAGGCUGACACCCGUUG---- l=27 a=38 ma
------GUGGGUGUUGACCUCGCCUUGCCAUG------------------------------------------------------- l=26 a=0 ma*

---------------------------------------------------------GCCGAGGCGAAGGCUGA------------- l=17 a=1 
---------------------------------------------------------GCCGAGGCGAAGGCUGACACCCGUUG---- l=26 a=2 
--------------------------------------------------------UGCCGAGGCGAAGG----------------- l=14 a=1 
--------------------------------------------------------UGCCGAGGCGAAGGCUG-------------- l=17 a=1 
--------------------------------------------------------UGCCGAGGCGAAGGCUGAC------------ l=19 a=1 
--------------------------------------------------------UGCCGAGGCGAAGGCUGACA----------- l=20 a=2 
--------------------------------------------------------UGCCGAGGCGAAGGCUGACAC---------- l=21 a=16 
--------------------------------------------------------UGCCGAGGCGAAGGCUGACAa---------- l=21 a=1 
--------------------------------------------------------UGCCGAGGCGAAGGCUGACAu---------- l=21 a=3 
--------------------------------------------------------UGCCGAGGCGAAGGCUGACACC--------- l=22 a=4 
--------------------------------------------------------UGCCGAGGCGAAGGCUGACACCC-------- l=23 a=3 
--------------------------------------------------------UGCCGAGGCGAAGGCUGACACCCG------- l=24 a=3 
--------------------------------------------------------UGCCGAGGCGAAGGCUGACACCCGU------ l=25 a=5 
--------------------------------------------------------UGCCGAGGCGAAGGCUGACACCCGUU----- l=26 a=24 
--------------------------------------------------------UGCCGAGGCGAAGGCUGACACCCGUa----- l=26 a=1 
--------------------------------------------------------UGCCGAGGCGAAGGCUGACACCCGUUG---- l=27 a=38 (ma)
--------------------------------------------------------UGCCGAGGCGAAGGCUGACACCCGUUu---- l=27 a=3 

mb-01011
ax-1011001
ku-01
ss-101011101110
fn-111
