# Supplementary material for: Comprehensive re-analysis of hairpin small RNAs in fungi reveals loci with conserved links
Source: eLife. 2022 Dec 9;11:e83691. doi: 10.7554/eLife.83691 (PMC9757828; doi:10.7554/eLife.83691)
Supplement: Source data 1. — Here is given the locus and library identifiers, abundance of the locus and all sRNAs aligned to the hairpin strand (l=length, a=abundance). Most-abundant sequence (MAS) and cited MASs are shown for each locus. Lower case nucleotides indicate mismatches with the reference. [file elife-83691-data1.zip › Source Data 1 - expression profiles/MI0017887.ath-MIR5019.SRR9216050.txt]

species:   Artha
pid:       MI0017887
parent:    ath-MIR5019
paralog:   
locus:     2:10403230-10403370
matures:   ['UGUUGGGAAAGAAAAACUCUU', 'CAGUUUGUCUUUUCCAACAAC']
srr:       SRR9216050
genome:    /Users/jax/+Genomes/Plant_genomes/Artha.TAIR10_chr_all.fa
alignment: /media/data/njohnson/+SeqLibraries/FunHP_libraries/Artha.SRR9216050.cram
call:      samtools view /media/data/njohnson/+SeqLibraries/FunHP_libraries/Artha.SRR9216050.cram 2:10403230-10403370

0 out of bounds
0 alignments
0 proper strand
0 stranded perfect matches

               ***********************                                                                 ***********************               
UUCUGAUGUAACAGCGACAGUUUGUCUUUUCCAACAACUGAUAGAACCACGUUUUCCUCUUUCGUUUAAGAGUUUUAAUCGUGAAGAUAUUGCAGCUCUAUCAGUUGUUGGGAAAGAAAAACUCUUAGUUUUACAUCAGGA
(((((((((((.(((...(((((.(((((((((((((((((((((.(((((.((..(((((......)))))....)).))))...........).))))))))))))))))))))).)))))....))))))))))))))
---------------------------------------------------------------------------------------------------------UGUUGGGAAAGAAAAACUCUU--------------- l=21 a=0 c
-----------------CAGUUUGUCUUUUCCAACAAC------------------------------------------------------------------------------------------------------- l=21 a=0 c*
---------------------------------------------------------------------------------------------------------UGUUGGGAAAGAAAAACUCUU--------------- l=21 a=0 ma
-----------------CAGUUUGUCUUUUCCAACAAC------------------------------------------------------------------------------------------------------- l=21 a=0 ma*


No alignments to locus

mb-01011
ax-1011011
ku-01
ss-000110011100
fn-001
