# Supplementary material for: Comprehensive re-analysis of hairpin small RNAs in fungi reveals loci with conserved links
Source: eLife. 2022 Dec 9;11:e83691. doi: 10.7554/eLife.83691 (PMC9757828; doi:10.7554/eLife.83691)
Supplement: Source data 1. — Here is given the locus and library identifiers, abundance of the locus and all sRNAs aligned to the hairpin strand (l=length, a=abundance). Most-abundant sequence (MAS) and cited MASs are shown for each locus. Lower case nucleotides indicate mismatches with the reference. [file elife-83691-data1.zip › Source Data 1 - expression profiles/PID2268.cro-mir-60.ERR5950930.txt]

species:   Clros
pid:       PID2268
parent:    cro-mir-60
paralog:   
locus:     CADEHS020000548.2:33859-33906
matures:   ['UGUGUCGAAGUCGUUCGCA', 'UGAAUGGAAUCCACAGAUUG']
srr:       ERR5950930
genome:    /Users/jax/+Genomes/Fungal_genomes/Clros.GCA_902827195.2_C_rosea_IK726_genomic.fa
alignment: /media/data/njohnson/+SeqLibraries/FunHP_libraries/Piombo2021-ru.ERR5950930.cram
call:      samtools view /media/data/njohnson/+SeqLibraries/FunHP_libraries/Piombo2021-ru.ERR5950930.cram CADEHS020000548.2:33859-33906

5 out of bounds
0 alignments
0 proper strand
0 stranded perfect matches

*******************      ********************** 
UGUGUCGAAGUCGUUCGCAGUGUUGAGUGAAUGGAAUCCACAGAUUGU
((((..((..((((((((........))))))))..))))))......
UGUGUCGAAGUCGUUCGCA----------------------------- l=19 a=0 c
---------------------------UGAAUGGAAUCCACAGAUUG- l=20 a=0 c*
UGUGUCGAAGUCGUUCGCA----------------------------- l=19 a=0 ma
---------------------------UGAAUGGAAUCCACAGAUUG- l=20 a=0 ma*


No alignments to locus

mb-00011
ax-1001001
ku-01
ss-000010001100
fn-001
