# Supplementary material for: Comprehensive re-analysis of hairpin small RNAs in fungi reveals loci with conserved links
Source: eLife. 2022 Dec 9;11:e83691. doi: 10.7554/eLife.83691 (PMC9757828; doi:10.7554/eLife.83691)
Supplement: Source data 1. — Here is given the locus and library identifiers, abundance of the locus and all sRNAs aligned to the hairpin strand (l=length, a=abundance). Most-abundant sequence (MAS) and cited MASs are shown for each locus. Lower case nucleotides indicate mismatches with the reference. [file elife-83691-data1.zip › Source Data 1 - expression profiles/PID0447.novel_mir_1.SRR1738220.txt]

species:   Zytri
pid:       PID0447
parent:    novel_mir_1
paralog:   
locus:     NC_018215.1:919356-919425
matures:   ['GGCCGGCUGGCUCAAUGGUA', 'CCGUUCACCAGCUAUUCUGGCUUUCGAG']
srr:       SRR1738220
genome:    /Users/jax/+Genomes/Fungal_genomes/Zytri.GCF_000219625.1_MYCGR_v2.0.fa
alignment: /media/data/njohnson/+SeqLibraries/FunHP_libraries/Yang2015-wo.SRR1738220.cram
call:      samtools view /media/data/njohnson/+SeqLibraries/FunHP_libraries/Yang2015-wo.SRR1738220.cram NC_018215.1:919356-919425

1 out of bounds
5 alignments
5 proper strand
4 stranded perfect matches

******************************           **********************       
AACCGUUCACCAGCUAUUCUGGCUUUCGAGCGAUAAAAGUCCCGGCCGGCUGGCUCAAUGGUAGAGUGCU
.((((((..((((((.....(((...((.(.(((....)))))))))))))))...))))))........
-------------------------------------------GGCCGGCUGGCUCAAUGGUA------- l=20 a=3 c
--CCGUUCACCAGCUAUUCUGGCUUUCGAG---------------------------------------- l=28 a=0 c*
-------------------------------------------GGCCGGCUGGCUCAAUGGUA------- l=20 a=3 ma
--CCGUUCACCAGCUAUUCUGGCUUUCGAG---------------------------------------- l=28 a=0 ma*

-------------------------------------------GGCCGGCUGGCUCAAUGGUA------- l=20 a=3 (c,ma)
-------------------------------------------GGCCGGCUGGCUCAAUGGUAG------ l=21 a=1 
-------------------------------------------GGCCGGCUGGCUCAAUGGUAGAGUcCU l=27 a=1 

mb-01011
ax-1001111
ku-01
ss-101111101010
fn-111
