# Supplementary material for: Comprehensive re-analysis of hairpin small RNAs in fungi reveals loci with conserved links
Source: eLife. 2022 Dec 9;11:e83691. doi: 10.7554/eLife.83691 (PMC9757828; doi:10.7554/eLife.83691)
Supplement: Source data 1. — Here is given the locus and library identifiers, abundance of the locus and all sRNAs aligned to the hairpin strand (l=length, a=abundance). Most-abundant sequence (MAS) and cited MASs are shown for each locus. Lower case nucleotides indicate mismatches with the reference. [file elife-83691-data1.zip › Source Data 1 - expression profiles/PID1155.milR23.SRR8054059.txt]

species:   Comil
pid:       PID1155
parent:    milR23
paralog:   
locus:     NW_006271974.1:422722-422838
matures:   ['CCUGGGCGAGCCCAUGUUUGA', 'AAAGAUGGGCGGUUCGAAGUGGAC']
srr:       SRR8054059
genome:    /Users/jax/+Genomes/Fungal_genomes/Comil.GCF_000225605.1_CmilitarisCM01_v01_genomic.fa
alignment: /media/data/njohnson/+SeqLibraries/FunHP_libraries/Shao2019-xf.SRR8054059.cram
call:      samtools view /media/data/njohnson/+SeqLibraries/FunHP_libraries/Shao2019-xf.SRR8054059.cram NW_006271974.1:422722-422838

7 out of bounds
8 alignments
6 proper strand
5 stranded perfect matches

***********************                                                                    **************************
GUCCUGGGCGAGCCCAUGUUUGACGCGCCGAUGCCAUACGUUCUCAUCACUGAAGGUUGUGUCAAUGGCACCGAGAAGGCGGGCUACUGGGCGAAAGAUGGGCGGUUCGAAGUGGAC
(((((((((..((((((.(((..(((.(((((((...((.(((........))).)).)))))..((((.(((......)))))))..)))))))).)))))).)))))....))))
--CCUGGGCGAGCCCAUGUUUGA---------------------------------------------------------------------------------------------- l=21 a=0 c
---------------------------------------------------------------------------------------------AAAGAUGGGCGGUUCGAAGUGGAC l=24 a=0 c*
------------------------------------------------------------------------------------UACUGGGCGAAAGAUGGGC-------------- l=19 a=2 ma
---------------------------------------------------------------------------------------------AAAGAUGGGCGGUUCGAAGUGGAC l=24 a=0 ma*

----------------------------------------------------------------------------------------------AAGAUGGGCGGUUCGAAGU---- l=19 a=1 
-------------------------------------------------------------------------------------ACUGGGCGAAAGAUGGGCGGU----------- l=21 a=1 
------------------------------------------------------------------------------------UACUGGGCGAAAGAUGGGC-------------- l=19 a=2 (ma)
------------------------------------------------------------------------------------UACUGGGCGAAAGAUGGGCGGa----------- l=22 a=1 
------------------------------------------------------------------GGCACCGAGAAGGCGGGCUACUGGGCG------------------------ l=27 a=1 

mb-00011
ax-1001001
ku-01
ss-101010101100
fn-001
