# Supplementary material for: Comprehensive re-analysis of hairpin small RNAs in fungi reveals loci with conserved links
Source: eLife. 2022 Dec 9;11:e83691. doi: 10.7554/eLife.83691 (PMC9757828; doi:10.7554/eLife.83691)
Supplement: Source data 1. — Here is given the locus and library identifiers, abundance of the locus and all sRNAs aligned to the hairpin strand (l=length, a=abundance). Most-abundant sequence (MAS) and cited MASs are shown for each locus. Lower case nucleotides indicate mismatches with the reference. [file elife-83691-data1.zip › Source Data 1 - expression profiles/MI0010630.ath-MIR2111a.SRR9216049.txt]

species:   Artha
pid:       MI0010630
parent:    ath-MIR2111a
paralog:   
locus:     3:2854284-2854442
matures:   ['UAAUCUGCAUCCUGAGGUUUA', 'GUCCUCGGGAUGCGGAUUACC']
srr:       SRR9216049
genome:    /Users/jax/+Genomes/Plant_genomes/Artha.TAIR10_chr_all.fa
alignment: /media/data/njohnson/+SeqLibraries/FunHP_libraries/Artha.SRR9216049.cram
call:      samtools view /media/data/njohnson/+SeqLibraries/FunHP_libraries/Artha.SRR9216049.cram 3:2854284-2854442

0 out of bounds
0 alignments
0 proper strand
0 stranded perfect matches

                         ***********************                                                            ***********************                            
CGAUGAUGAGUAUUGGUGAGGACCGGGUAAUCUGCAUCCUGAGGUUUAAAGCUUAAUUUACGCAGGAAAUUUGUAUACGCAUAUACGUAUGUGUAUUAGUAUACCUUUUAGUCCUCGGGAUGCGGAUUACCUCGUUCUUACUUACAAUACACGUACUCG
(((..(((.((((((((((((((.((((((((((((((((((((.(((((((.........)).........((((((..((((((....))))))..))))))..))))).)))))))))))))))))))).))))))))...)))))).)))..)))
---------------------------UAAUCUGCAUCCUGAGGUUUA--------------------------------------------------------------------------------------------------------------- l=21 a=0 c
--------------------------------------------------------------------------------------------------------------GUCCUCGGGAUGCGGAUUACC---------------------------- l=21 a=0 c*
---------------------------UAAUCUGCAUCCUGAGGUUUA--------------------------------------------------------------------------------------------------------------- l=21 a=0 ma
--------------------------------------------------------------------------------------------------------------GUCCUCGGGAUGCGGAUUACC---------------------------- l=21 a=0 ma*


No alignments to locus

mb-01011
ax-1011011
ku-01
ss-000110011100
fn-001
