# Supplementary material for: Comprehensive re-analysis of hairpin small RNAs in fungi reveals loci with conserved links
Source: eLife. 2022 Dec 9;11:e83691. doi: 10.7554/eLife.83691 (PMC9757828; doi:10.7554/eLife.83691)
Supplement: Source data 1. — Here is given the locus and library identifiers, abundance of the locus and all sRNAs aligned to the hairpin strand (l=length, a=abundance). Most-abundant sequence (MAS) and cited MASs are shown for each locus. Lower case nucleotides indicate mismatches with the reference. [file elife-83691-data1.zip › Source Data 1 - expression profiles/PID1280.cci-milR-25.SRR9972088.txt]

species:   Cocin
pid:       PID1280
parent:    cci-milR-25
paralog:   
locus:     scaffold_33:109333-109394
matures:   ['UGGCUUGGGGAGGAGAGC', 'CUCGCUGAACCAGGUCAUG']
srr:       SRR9972088
genome:    /Users/jax/+Genomes/Fungal_genomes/Cocin.Copci_AmutBmut1_AssemblyScaffolds.fa
alignment: /media/data/njohnson/+SeqLibraries/FunHP_libraries/Lau2020-gn.SRR9972088.cram
call:      samtools view /media/data/njohnson/+SeqLibraries/FunHP_libraries/Lau2020-gn.SRR9972088.cram scaffold_33:109333-109394

0 out of bounds
0 alignments
0 proper strand
0 stranded perfect matches

******************                      ********************* 
UGGCUUGGGGAGGAGAGCUGUCUGGCUUUGGCUUGAAGACGCCUCGCUGAACCAGGUCAUGC
((((((((..(((((.((.(((((((....)))...))))))))).))...))))))))...
UGGCUUGGGGAGGAGAGC-------------------------------------------- l=18 a=0 c
------------------------------------------CUCGCUGAACCAGGUCAUG- l=19 a=0 c*
UGGCUUGGGGAGGAGAGC-------------------------------------------- l=18 a=0 ma
------------------------------------------CUCGCUGAACCAGGUCAUG- l=19 a=0 ma*


No alignments to locus

mb-01011
ax-1011001
ku-01
ss-000010011100
fn-001
