# Supplementary material for: Comprehensive re-analysis of hairpin small RNAs in fungi reveals loci with conserved links
Source: eLife. 2022 Dec 9;11:e83691. doi: 10.7554/eLife.83691 (PMC9757828; doi:10.7554/eLife.83691)
Supplement: Source data 1. — Here is given the locus and library identifiers, abundance of the locus and all sRNAs aligned to the hairpin strand (l=length, a=abundance). Most-abundant sequence (MAS) and cited MASs are shown for each locus. Lower case nucleotides indicate mismatches with the reference. [file elife-83691-data1.zip › Source Data 1 - expression profiles/PID0945.FgmilR-7dps-18.SRR6516243.txt]

species:   Fugra
pid:       PID0945
parent:    FgmilR-7dps-18
paralog:   
locus:     NC_026474.1:11103073-11103143
matures:   ['UAUCCAGUUCGUUCGUAGGCU', 'CUGCGGAGACUGGCGCGUAAA']
srr:       SRR6516243
genome:    /Users/jax/+Genomes/Fungal_genomes/Fugra.GCF_000240135.3_ASM24013v3_genomic.fa
alignment: /media/data/njohnson/+SeqLibraries/FunHP_libraries/Zeng2018-ds.SRR6516243.cram
call:      samtools view /media/data/njohnson/+SeqLibraries/FunHP_libraries/Zeng2018-ds.SRR6516243.cram NC_026474.1:11103073-11103143

0 out of bounds
3 alignments
2 proper strand
0 stranded perfect matches

************************                       ************************
CUUUAUCCAGUUCGUUCGUAGGCUUAGAACGCUGUUUCGGUUCUUGAAGCUGCGGAGACUGGCGCGUAAAG
((((((((((((..(((((((.((((((((.........)))))..))))))))))))))))...))))))
---UAUCCAGUUCGUUCGUAGGCU----------------------------------------------- l=21 a=0 c
-------------------------------------------------CUGCGGAGACUGGCGCGUAAA- l=21 a=0 c*
---UAUCCAGUUCGUUCGUAGGCU----------------------------------------------- l=21 a=0 ma
-------------------------------------------------CUGCGGAGACUGGCGCGUAAA- l=21 a=0 ma*


No alignments to locus

mb-01011
ax-1011011
ku-01
ss-100110111100
fn-001
