# Supplementary material for: Comprehensive re-analysis of hairpin small RNAs in fungi reveals loci with conserved links
Source: eLife. 2022 Dec 9;11:e83691. doi: 10.7554/eLife.83691 (PMC9757828; doi:10.7554/eLife.83691)
Supplement: Source data 1. — Here is given the locus and library identifiers, abundance of the locus and all sRNAs aligned to the hairpin strand (l=length, a=abundance). Most-abundant sequence (MAS) and cited MASs are shown for each locus. Lower case nucleotides indicate mismatches with the reference. [file elife-83691-data1.zip › Source Data 1 - expression profiles/PID2216.cro-mir-36.ERR5950923.txt]

species:   Clros
pid:       PID2216
parent:    cro-mir-36
paralog:   b
locus:     CADEHS020000106.2:298126-298214
matures:   ['UCAAACACAAUUAGCGGUC', 'CCGCUAAUUGUGUUUGAGA']
srr:       ERR5950923
genome:    /Users/jax/+Genomes/Fungal_genomes/Clros.GCA_902827195.2_C_rosea_IK726_genomic.fa
alignment: /media/data/njohnson/+SeqLibraries/FunHP_libraries/Piombo2021-ru.ERR5950923.cram
call:      samtools view /media/data/njohnson/+SeqLibraries/FunHP_libraries/Piombo2021-ru.ERR5950923.cram CADEHS020000106.2:298126-298214

454 out of bounds
739 alignments
272 proper strand
254 stranded perfect matches

*******************                                                ********************* 
UCAAACACAAUUAGCGGUCUAUACCCAACUUUUCCAAAAAUUUUCCAGAGUGGAAGGUUUGGGUAUAGACCGCUAAUUGUGUUUGAGAU
((((((((((((((((((((((((((((.(((((((..............))))))).))))))))))))))))))))))))))))...
UCAAACACAAUUAGCGGUC---------------------------------------------------------------------- l=19 a=121 c
---------------------------------------------------------------------CCGCUAAUUGUGUUUGAGA- l=19 a=0 c*
UCAAACACAAUUAGCGGUC---------------------------------------------------------------------- l=19 a=121 ma
---------------------------------------------------------------------CCGCUAAUUGUGUUUGAGA- l=19 a=0 ma*

---------------------------------------------------------------------CCGCUAAUUGUGUUUGAGAc l=20 a=1 
---------------------------------------------------------------------CCGCUAAUUGUGUUUGAGAa l=20 a=1 
--------------------------------------------------------------------ACCGCUAAUUGUGUUUGAGAc l=21 a=1 
-------------------------------------------------------------------GACCGCUAAUUGUGUUUGAGc- l=21 a=2 
-------------------------------------------------------------------GACCGCUAAUUGUGUUUGAGA- l=21 a=2 
-------------------------------------------------------------------GACCGCUAAUUGUGUUUGAGAU l=22 a=2 
-------------------------------------------------------------------GACCGCUAAUUGUGUUUGAGAc l=22 a=1 
-----------------------------------------------------------------UAGACCGCUAAUUG---------- l=14 a=1 
-----------------------------------------------------------------UAGACCGCUAAUUGUGUUUG---- l=20 a=1 
-----------------------------------------------------------------UAGACCGCUAAUUGUGUUUGAG-- l=22 a=1 
-----------------------------------------------------------------UAGACCGCUAAUUGUGUUUGAGAU l=24 a=1 
-------------------------------------------------GUGGAAGGUUUGGGUAUAGACCGC---------------- l=24 a=1 
-----------UAGCGGUCUAUACCCAACUUU--------------------------------------------------------- l=21 a=1 
-----------UAGCGGUCUAUACCCAACUUUUCCAAAAAUU----------------------------------------------- l=31 a=1 
-----------UAGCGGUCUAUACCCAACUUUUCCAAAAAUUUUCCAGAGUGGAAGGUUUGG--------------------------- l=51 a=1 
----------UUAGCGGUCUAUACCCAACUUUUCCAAAAAUUUUCCAGAGUGGAAGGUUUG---------------------------- l=51 a=1 
--AAACACAAUUAGCGGUC---------------------------------------------------------------------- l=17 a=1 
-CAAACACAAUUAGCGGUCU--------------------------------------------------------------------- l=19 a=1 
UCAAACACAAUUAGCGGU----------------------------------------------------------------------- l=18 a=3 
UCAAACACAAUUAGCGGUC---------------------------------------------------------------------- l=19 a=121 (c,ma)
UCAAACACAgUUAGCGGUC---------------------------------------------------------------------- l=19 a=1 
UCAAACACAAUUAGCGGUCU--------------------------------------------------------------------- l=20 a=93 
UCAAACACAAUUAGCGGUCa--------------------------------------------------------------------- l=20 a=3 
UCAAACACAAUUAGCGGUCc--------------------------------------------------------------------- l=20 a=1 
UCAAACACAAUUAGCGGUCUA-------------------------------------------------------------------- l=21 a=21 
UCAAACACAAaUAGCGGUCUA-------------------------------------------------------------------- l=21 a=1 
UCAAACACAAUUAGCGGUCaA-------------------------------------------------------------------- l=21 a=2 
UCAAACACAAUUAGCGGUCUc-------------------------------------------------------------------- l=21 a=1 
UCAAACACAAUUAGCGGUCUAa------------------------------------------------------------------- l=22 a=3 
UCAAACACAAUUAGCGGUCUAU------------------------------------------------------------------- l=22 a=1 

mb-01111
ax-1011001
ku-11
ss-101010011110
fn-101
