# Supplementary material for: Comprehensive re-analysis of hairpin small RNAs in fungi reveals loci with conserved links
Source: eLife. 2022 Dec 9;11:e83691. doi: 10.7554/eLife.83691 (PMC9757828; doi:10.7554/eLife.83691)
Supplement: Source data 1. — Here is given the locus and library identifiers, abundance of the locus and all sRNAs aligned to the hairpin strand (l=length, a=abundance). Most-abundant sequence (MAS) and cited MASs are shown for each locus. Lower case nucleotides indicate mismatches with the reference. [file elife-83691-data1.zip › Source Data 1 - expression profiles/PID0571.Rhi-milR-52.SRR1994871.txt]

species:   Rhsol
pid:       PID0571
parent:    Rhi-milR-52
paralog:   
locus:     KB317739.1:66004-66086
matures:   ['CGAUGAGCAUAGACUGGUAGAGCG', 'UCGCUGGAGCUGUCUCUCUG']
srr:       SRR1994871
genome:    /Users/jax/+Genomes/Fungal_genomes/Rhsol.AFRT00000000.1_scaffolds.fa
alignment: /media/data/njohnson/+SeqLibraries/FunHP_libraries/Lin2016-hq.SRR1994871.cram
call:      samtools view /media/data/njohnson/+SeqLibraries/FunHP_libraries/Lin2016-hq.SRR1994871.cram KB317739.1:66004-66086

0 out of bounds
0 alignments
0 proper strand
0 stranded perfect matches

        ********************                       ***********************         
CGUUGCUGGCCUCGCUGGAGCUGUCUCUCUGUAGACGAACUCAUCUACUCGAUGAGCAUAGACUGGUAGAGCGUUAUAGAAUA
......((((((((((((..(((((((((.(((((.(....).)))))..)).))).)))).))))).))).)))).......
-------------------------------------------------CGAUGAGCAUAGACUGGUAGAGCG---------- l=24 a=0 c
-----------UCGCUGGAGCUGUCUCUCUG---------------------------------------------------- l=20 a=0 c*
-------------------------------------------------CGAUGAGCAUAGACUGGUAGAGCG---------- l=24 a=0 ma
-----------UCGCUGGAGCUGUCUCUCUG---------------------------------------------------- l=20 a=0 ma*


No alignments to locus

mb-01011
ax-1011011
ku-01
ss-000110011100
fn-001
