# Supplementary material for: Comprehensive re-analysis of hairpin small RNAs in fungi reveals loci with conserved links
Source: eLife. 2022 Dec 9;11:e83691. doi: 10.7554/eLife.83691 (PMC9757828; doi:10.7554/eLife.83691)
Supplement: Source data 1. — Here is given the locus and library identifiers, abundance of the locus and all sRNAs aligned to the hairpin strand (l=length, a=abundance). Most-abundant sequence (MAS) and cited MASs are shown for each locus. Lower case nucleotides indicate mismatches with the reference. [file elife-83691-data1.zip › Source Data 1 - expression profiles/MI0019206.ath-MIR5634.SRR9216053.txt]

species:   Artha
pid:       MI0019206
parent:    ath-MIR5634
paralog:   
locus:     4:14982320-14982545
matures:   ['AGGGACUUUGUGAAUUUAGGG', 'CUAAUUUCACAAAGUCUCUCA']
srr:       SRR9216053
genome:    /Users/jax/+Genomes/Plant_genomes/Artha.TAIR10_chr_all.fa
alignment: /media/data/njohnson/+SeqLibraries/FunHP_libraries/Artha.SRR9216053.cram
call:      samtools view /media/data/njohnson/+SeqLibraries/FunHP_libraries/Artha.SRR9216053.cram 4:14982320-14982545

0 out of bounds
1 alignments
1 proper strand
1 stranded perfect matches

 ***********************                                                                                                                                                                                  *********************** 
UGAGGGACUUUGUGAAUUUAGGGAUUUUAUUAUAGCGGUGGCUGGCUGAUGAGCGACUUUGUGAAUUUAGGGUCUGUCUGUCAAUUUGGCGGGCUGUCCAUGGGCCAAGCGUCUUUCGCAGGUUUUUGGGCCCAAGCCUACUAAGUGCCAGGUCCAGCCCAUUAAGAUCCUAUAUCAAAGAUAGGGCACAAUUGUAGUAACCACCCUAAUUUCACAAAGUCUCUCA
((((((((((((((((.((((((...(((((((((..((((((((((.(((.(((((((((......))))))).((((((((...)))))))).)).))).)))).)))(((((.....(((...((((((...((((....)).))..)))))))))....)))))(((((.......))))).)))..)))))))))...)))))).))))))))))))))))
--AGGGACUUUGUGAAUUUAGGG----------------------------------------------------------------------------------------------------------------------------------------------------------------------------------------------------------- l=21 a=0 c
-------------------------------------------------------------------------------------------------------------------------------------------------------------------------------------------------------------CUAAUUUCACAAAGUCUCUCA l=21 a=0 c*
---GGGACUUUGUGAAUUUAGGGA---------------------------------------------------------------------------------------------------------------------------------------------------------------------------------------------------------- l=21 a=1 ma
------------------------------------------------------------------------------------------------------------------------------------------------------------------------------------------------------------CCUAAUUUCACAAAGUCUCUC- l=21 a=0 ma*

---GGGACUUUGUGAAUUUAGGGA---------------------------------------------------------------------------------------------------------------------------------------------------------------------------------------------------------- l=21 a=1 (ma)

mb-01011
ax-1011111
ku-01
ss-110111111110
fn-011
