# Supplementary material for: Comprehensive re-analysis of hairpin small RNAs in fungi reveals loci with conserved links
Source: eLife. 2022 Dec 9;11:e83691. doi: 10.7554/eLife.83691 (PMC9757828; doi:10.7554/eLife.83691)
Supplement: Source data 1. — Here is given the locus and library identifiers, abundance of the locus and all sRNAs aligned to the hairpin strand (l=length, a=abundance). Most-abundant sequence (MAS) and cited MASs are shown for each locus. Lower case nucleotides indicate mismatches with the reference. [file elife-83691-data1.zip › Source Data 1 - expression profiles/PID2240.cro-mir-35.ERR5960111.txt]

species:   Clros
pid:       PID2240
parent:    cro-mir-35
paralog:   
locus:     CADEHS020000012.2:1208632-1208694
matures:   ['UCAGAAAGCUCUGGAUAAGC', 'CUCGCAGAGCUUCUGAAGG']
srr:       ERR5960111
genome:    /Users/jax/+Genomes/Fungal_genomes/Clros.GCA_902827195.2_C_rosea_IK726_genomic.fa
alignment: /media/data/njohnson/+SeqLibraries/FunHP_libraries/Piombo2021-ru.ERR5960111.cram
call:      samtools view /media/data/njohnson/+SeqLibraries/FunHP_libraries/Piombo2021-ru.ERR5960111.cram CADEHS020000012.2:1208632-1208694

0 out of bounds
0 alignments
0 proper strand
0 stranded perfect matches

 *********************                   **********************
UGCCUCGCAGAGCUUCUGAAGGGUCUUAUUAUUCUUCAGAAGGUCAGAAAGCUCUGGAUAAGC
.((.((.(((((((((((((((((......)))))))))).........)))))))))...))
-------------------------------------------UCAGAAAGCUCUGGAUAAGC l=20 a=0 c
---CUCGCAGAGCUUCUGAAGG----------------------------------------- l=19 a=0 c*
-------------------------------------------UCAGAAAGCUCUGGAUAAGC l=20 a=0 ma
---CUCGCAGAGCUUCUGAAGG----------------------------------------- l=19 a=0 ma*


No alignments to locus

mb-01010
ax-1001011
ku-01
ss-000110001000
fn-001
