# Supplementary material for: Comprehensive re-analysis of hairpin small RNAs in fungi reveals loci with conserved links
Source: eLife. 2022 Dec 9;11:e83691. doi: 10.7554/eLife.83691 (PMC9757828; doi:10.7554/eLife.83691)
Supplement: Source data 1. — Here is given the locus and library identifiers, abundance of the locus and all sRNAs aligned to the hairpin strand (l=length, a=abundance). Most-abundant sequence (MAS) and cited MASs are shown for each locus. Lower case nucleotides indicate mismatches with the reference. [file elife-83691-data1.zip › Source Data 1 - expression profiles/PID1844.cro-mir-13.ERR5950923.txt]

species:   Clros
pid:       PID1844
parent:    cro-mir-13
paralog:   
locus:     CADEHS020000533.2:499194-499231
matures:   ['UUCUUCCUUGAUGCGUCCC', 'GACACCAAGGAUUCUCA']
srr:       ERR5950923
genome:    /Users/jax/+Genomes/Fungal_genomes/Clros.GCA_902827195.2_C_rosea_IK726_genomic.fa
alignment: /media/data/njohnson/+SeqLibraries/FunHP_libraries/Piombo2021-ru.ERR5950923.cram
call:      samtools view /media/data/njohnson/+SeqLibraries/FunHP_libraries/Piombo2021-ru.ERR5950923.cram CADEHS020000533.2:499194-499231

238 out of bounds
547 alignments
547 proper strand
538 stranded perfect matches

**************************************
UGACACCAAGGAUUCUCAUUUCUUCCUUGAUGCGUCCC
.(((.(((((((...........))))))..).)))..
-------------------UUCUUCCUUGAUGCGUCCC l=19 a=433 c
-GACACCAAGGAUUCUCA-------------------- l=17 a=0 c*
-------------------UUCUUCCUUGAUGCGUCCC l=19 a=433 ma
-GACACCAAGGAUUCUCA-------------------- l=17 a=0 ma*

----------GAUUCUCAUUUCUUCCUUGAUGCa---- l=24 a=1 
----------GAUUCUCAUUUCUUCCUUGAUGCGU--- l=25 a=7 
------------UUCUCAUUUCUUCCUUGAc------- l=19 a=1 
------------UUCUCAUUUCUUCCUUGAUG------ l=20 a=6 
------------UUCUCAUUUCUUCCUUGAUGC----- l=21 a=2 
------------UUCUCAUUUCUUCCUUGAUGCGa--- l=23 a=1 
-------------------UUCUUCCUUGAUGCGU--- l=16 a=1 
-------------------UUCUUCCUUGAUGCGUC-- l=17 a=11 
-------------------UUCUUCCUUGAUGCGUCC- l=18 a=77 
-------------------cUCUUCCUUGAUGCGUCC- l=18 a=1 
-------------------UUCUUCCUUGAUGCGUCa- l=18 a=1 
-------------------UUCUUCCUUGAUGCGUCCC l=19 a=433 (c,ma)
-------------------UUCUUCCUUGAUaCGUCCC l=19 a=1 
-------------------UUCUUCCUUGAUGaGUCCC l=19 a=1 
-------------------UUCUUCCUUGAUGCGcCCC l=19 a=2 
---------------------CUUCCUUGAUGCGUCCC l=17 a=1 

mb-01010
ax-1001101
ku-11
ss-101011101110
fn-111
