# Supplementary material for: Comprehensive re-analysis of hairpin small RNAs in fungi reveals loci with conserved links
Source: eLife. 2022 Dec 9;11:e83691. doi: 10.7554/eLife.83691 (PMC9757828; doi:10.7554/eLife.83691)
Supplement: Source data 1. — Here is given the locus and library identifiers, abundance of the locus and all sRNAs aligned to the hairpin strand (l=length, a=abundance). Most-abundant sequence (MAS) and cited MASs are shown for each locus. Lower case nucleotides indicate mismatches with the reference. [file elife-83691-data1.zip › Source Data 1 - expression profiles/PID0032.SS-milR-C3.SRR189065.txt]

species:   Scscl
pid:       PID0032
parent:    SS-milR-C3
paralog:   
locus:     Supercontig_2.2:2714777-2714918
matures:   ['UAGGAGUUUGAUAGGCAAGU', 'UUGAUUGUUAUACUUUUAUC']
srr:       SRR189065
genome:    /Users/jax/+Genomes/Fungal_genomes/Scscl.sclerotinia_sclerotiorum_2_supercontigs.fa
alignment: /media/data/njohnson/+SeqLibraries/FunHP_libraries/Zhou2012-iu.SRR189065.cram
call:      samtools view /media/data/njohnson/+SeqLibraries/FunHP_libraries/Zhou2012-iu.SRR189065.cram Supercontig_2.2:2714777-2714918

0 out of bounds
11 alignments
11 proper strand
10 stranded perfect matches

        ***********************                 ***********************                                                                       
UCUAUAAGUAUAGGAGUUUGAUAGGCAAGUUUAUUCUUACAAAGAAUAGCUUUGAUUGUUAUACUUUUAUCUUUAAGAAGCUUGUUAAGAUCCAAAUAUCUCAUAUCUCGGAUCUGGCCUAGAAAGGAGUCUUUCUUUAGAU
(((..(((.((((((((.(((((..((((.((((((((...)))))))).))))..))))).)))))))))))..))).(((.....((((((................)))))))))..((((((....))))))......
----------UAGGAGUUUGAUAGGCAAGU---------------------------------------------------------------------------------------------------------------- l=20 a=1 c
---------------------------------------------------UUGAUUGUUAUACUUUUAUC----------------------------------------------------------------------- l=20 a=0 c*
----------UAGGAGUUUGAUAGGCAAGUU--------------------------------------------------------------------------------------------------------------- l=21 a=5 ma
--------------------------------------------------UUUGAUUGUUAUACUUUUAUC----------------------------------------------------------------------- l=21 a=0 ma*

--------UAUAGGAGUUUGAUAGGCAAGUU--------------------------------------------------------------------------------------------------------------- l=23 a=2 
--------UAUAGGAGUUUGAUAGGCAAGaU--------------------------------------------------------------------------------------------------------------- l=23 a=1 
----------UAGGAGUUUGAUAGGCAAG----------------------------------------------------------------------------------------------------------------- l=19 a=1 
----------UAGGAGUUUGAUAGGCAAGU---------------------------------------------------------------------------------------------------------------- l=20 a=1 (c)
----------UAGGAGUUUGAUAGGCAAGUU--------------------------------------------------------------------------------------------------------------- l=21 a=5 (ma)
----------UAGGAGUUUGAUAGGCAAGUUU-------------------------------------------------------------------------------------------------------------- l=22 a=1 

mb-01011
ax-1011011
ku-01
ss-111111111110
fn-111
