# Supplementary material for: Comprehensive re-analysis of hairpin small RNAs in fungi reveals loci with conserved links
Source: eLife. 2022 Dec 9;11:e83691. doi: 10.7554/eLife.83691 (PMC9757828; doi:10.7554/eLife.83691)
Supplement: Source data 1. — Here is given the locus and library identifiers, abundance of the locus and all sRNAs aligned to the hairpin strand (l=length, a=abundance). Most-abundant sequence (MAS) and cited MASs are shown for each locus. Lower case nucleotides indicate mismatches with the reference. [file elife-83691-data1.zip › Source Data 1 - expression profiles/PID1111.Bd-milR56.SRR8374847.txt]

species:   Bodot
pid:       PID1111
parent:    Bd-milR56
paralog:   
locus:     MU009149.1:3927053-3927208
matures:   ['CUCUUAUUGUCAGUCGCAGC', 'UGAGGAUGACGCUGAGGGUC']
srr:       SRR8374847
genome:    /Users/jax/+Genomes/Fungal_genomes/Bodot.GCA_011064635.1_ASM1106463v1_genomic.fa
alignment: /media/data/njohnson/+SeqLibraries/FunHP_libraries/Hu2019-my.SRR8374847.cram
call:      samtools view /media/data/njohnson/+SeqLibraries/FunHP_libraries/Hu2019-my.SRR8374847.cram MU009149.1:3927053-3927208

0 out of bounds
0 alignments
0 proper strand
0 stranded perfect matches

           **********************                                                                                           **********************          
UGGACGCCUCGGAUGAGGAUGACGCUGAGGGUCUGGAGGAUGAGGAUUUCGAAGAGGAGGCUCAGUUUGAUGAUGAAGACGAUGCUAGCUGGAAGGUCCGUCGCUGUGCUGCAAAGGUGCUCCACACUCUUAUUGUCAGUCGCAGCCAAGGCGACC
.((.(((((.((.((.((.(((((.(((((((.(((((.((((((((((.....((..(((...((((........))))...)))..))...)))))).))((......))....)).))))).))))))).))))).)).)).)).))))).))
------------------------------------------------------------------------------------------------------------------------------CUCUUAUUGUCAGUCGCAGC---------- l=20 a=0 c
-------------UGAGGAUGACGCUGAGGGUC--------------------------------------------------------------------------------------------------------------------------- l=20 a=0 c*
------------------------------------------------------------------------------------------------------------------------------CUCUUAUUGUCAGUCGCAGC---------- l=20 a=0 ma
-------------UGAGGAUGACGCUGAGGGUC--------------------------------------------------------------------------------------------------------------------------- l=20 a=0 ma*


No alignments to locus

mb-01011
ax-1011011
ku-01
ss-000110011100
fn-001
