# Supplementary material for: Comprehensive re-analysis of hairpin small RNAs in fungi reveals loci with conserved links
Source: eLife. 2022 Dec 9;11:e83691. doi: 10.7554/eLife.83691 (PMC9757828; doi:10.7554/eLife.83691)
Supplement: Source data 1. — Here is given the locus and library identifiers, abundance of the locus and all sRNAs aligned to the hairpin strand (l=length, a=abundance). Most-abundant sequence (MAS) and cited MASs are shown for each locus. Lower case nucleotides indicate mismatches with the reference. [file elife-83691-data1.zip › Source Data 1 - expression profiles/PID0604.Rhi-milR-7.SRR1994873.txt]

species:   Rhsol
pid:       PID0604
parent:    Rhi-milR-7
paralog:   
locus:     KB318401.1:54-126
matures:   ['AAUCCUGUAUGAGACUCUGUGC', 'AAGACACACAUCCAGGACAUGU']
srr:       SRR1994873
genome:    /Users/jax/+Genomes/Fungal_genomes/Rhsol.AFRT00000000.1_scaffolds.fa
alignment: /media/data/njohnson/+SeqLibraries/FunHP_libraries/Lin2016-hq.SRR1994873.cram
call:      samtools view /media/data/njohnson/+SeqLibraries/FunHP_libraries/Lin2016-hq.SRR1994873.cram KB318401.1:54-126

9 out of bounds
8 alignments
8 proper strand
8 stranded perfect matches

          *************************   *************************          
UUUGUUGGGAGCAAGACACACAUCCAGGACAUGUUUGAUGCAAUCCUGUAUGAGACUCUGUGCUCUAUGCCAG
.......(((((((((..(.(((.(((((..(((.....))).))))).))).)..))).)))))).......
-----------------------------------------AAUCCUGUAUGAGACUCUGUGC---------- l=22 a=0 c
------------AAGACACACAUCCAGGACAUGU--------------------------------------- l=22 a=0 c*
----------------------------------------CAAUCCUGUAUGAGACUCUGUGC---------- l=23 a=4 ma
------------AAGACACACAUCCAGGACAUGUU-------------------------------------- l=23 a=0 ma*

-------------------------------------------UCCUGUAUGAGACUCUGUGC---------- l=20 a=1 
-------------------------------------------UCCUGUAUGAGACUCUGUGCUC-------- l=22 a=1 
----------------------------------------CAAUCCUGUAUGAGACUCUGUGC---------- l=23 a=4 (ma)
--------------------------------------UGCAAUCCUGUAUGAGACUCUG------------- l=22 a=1 
--------------------------------------UGCAAUCCUGUAUGAGACUCUGUGC---------- l=25 a=1 

mb-01011
ax-1001011
ku-01
ss-111111101100
fn-011
