# Supplementary material for: Comprehensive re-analysis of hairpin small RNAs in fungi reveals loci with conserved links
Source: eLife. 2022 Dec 9;11:e83691. doi: 10.7554/eLife.83691 (PMC9757828; doi:10.7554/eLife.83691)
Supplement: Source data 1. — Here is given the locus and library identifiers, abundance of the locus and all sRNAs aligned to the hairpin strand (l=length, a=abundance). Most-abundant sequence (MAS) and cited MASs are shown for each locus. Lower case nucleotides indicate mismatches with the reference. [file elife-83691-data1.zip › Source Data 1 - expression profiles/PID1274.cci-milR-20.SRR9972094.txt]

species:   Cocin
pid:       PID1274
parent:    cci-milR-20
paralog:   
locus:     scaffold_23:129297-129349
matures:   ['UCUAUUUCAAUACUUCAUGCU', '']
srr:       SRR9972094
genome:    /Users/jax/+Genomes/Fungal_genomes/Cocin.Copci_AmutBmut1_AssemblyScaffolds.fa
alignment: /media/data/njohnson/+SeqLibraries/FunHP_libraries/Lau2020-gn.SRR9972094.cram
call:      samtools view /media/data/njohnson/+SeqLibraries/FunHP_libraries/Lau2020-gn.SRR9972094.cram scaffold_23:129297-129349

10 out of bounds
17 alignments
12 proper strand
11 stranded perfect matches

************************ ****************************
AUGAAGCAUGAAAUAGACUUUCAUCAUGAAAGUCUAUUUCAAUACUUCAUGCU
((((((..(((((((((((((((...)))))))))))))))...))))))...
--------------------------------UCUAUUUCAAUACUUCAUGCU l=21 a=0 c
----------------------------------------------------- l=0 a=0 c*
-UGAAGCAUGAAAUAGACUUUCAU----------------------------- l=23 a=4 ma
---------------------------GAAAGUCUAUUUCAAUACUUCAUGCU l=26 a=0 ma*

AUGAAGCAUGAAAUAGACU---------------------------------- l=19 a=1 
-UGAAGCAUGAAAUAGACU---------------------------------- l=18 a=2 
-UGAAGCAUGAAAUAGACUU--------------------------------- l=19 a=1 
-UGAAGCAUGAAAUAGACUUUCAU----------------------------- l=23 a=4 (ma)
-UGAAGCAUGAAAUAGACUUUCAUC---------------------------- l=24 a=1 
-----------------------------AAGUCUAUUUCAAUACUUCAUGCU l=24 a=1 
--------------------------------UCUAUUUCAAUACUUCAU--- l=18 a=1 
--------------------------------UCUAgUUCAAUACUUCAUGCU l=21 a=1 

mb-00011
ax-1011011
ku-01
ss-101110111000
fn-001
