# Supplementary material for: Comprehensive re-analysis of hairpin small RNAs in fungi reveals loci with conserved links
Source: eLife. 2022 Dec 9;11:e83691. doi: 10.7554/eLife.83691 (PMC9757828; doi:10.7554/eLife.83691)
Supplement: Source data 1. — Here is given the locus and library identifiers, abundance of the locus and all sRNAs aligned to the hairpin strand (l=length, a=abundance). Most-abundant sequence (MAS) and cited MASs are shown for each locus. Lower case nucleotides indicate mismatches with the reference. [file elife-83691-data1.zip › Source Data 1 - expression profiles/PID0513.Rhi-milR-47.SRR1994876.txt]

species:   Rhsol
pid:       PID0513
parent:    Rhi-milR-47
paralog:   
locus:     KB317849.1:11259-11372
matures:   ['CAUGGAUCCGUAGGUGUUGGCGC', 'GCCAAGCUACUGUGGAUCCGUAGCC']
srr:       SRR1994876
genome:    /Users/jax/+Genomes/Fungal_genomes/Rhsol.AFRT00000000.1_scaffolds.fa
alignment: /media/data/njohnson/+SeqLibraries/FunHP_libraries/Lin2016-hq.SRR1994876.cram
call:      samtools view /media/data/njohnson/+SeqLibraries/FunHP_libraries/Lin2016-hq.SRR1994876.cram KB317849.1:11259-11372

17 out of bounds
45 alignments
36 proper strand
35 stranded perfect matches

                   *************************   ***************************                                        
GUAUUGGGGAGAGAGGAAGGGCAUGGAUCCGUAGGUGUUGGCGCUAAGCGCCAAGCUACUGUGGAUCCGUAGCCCCCUGUCAAUACAAACAAGCAGUGCAACUGGACACCCAUU
....((((..((.(((..((((((((((((((((...(((((((...)))))))....)))))))))))).))))))).))............((((...))))....))))..
---------------------CAUGGAUCCGUAGGUGUUGGCGC---------------------------------------------------------------------- l=23 a=6 c
-------------------------------------------------GCCAAGCUACUGUGGAUCCGUAGCC---------------------------------------- l=25 a=0 c*
---------------------CAUGGAUCCGUAGGUGUUGGCGC---------------------------------------------------------------------- l=23 a=6 ma
-------------------------------------------------GCCAAGCUACUGUGGAUCCGUAGCC---------------------------------------- l=25 a=0 ma*

-UAUUGGGGAGAGAGGAAGu---------------------------------------------------------------------------------------------- l=19 a=1 
-UAUUGGGGAGAGAGGAAGGG--------------------------------------------------------------------------------------------- l=20 a=1 
-UAUUGGGGAGAGAGGAAGGGCAUG----------------------------------------------------------------------------------------- l=24 a=3 
---UUGGGGAGAGAGGAAGGGCAUG----------------------------------------------------------------------------------------- l=22 a=1 
---UUGGGGAGAGAGGAAGGGCAUGG---------------------------------------------------------------------------------------- l=23 a=2 
---UUGGGGAGAGAGGAAGGGCAUGGA--------------------------------------------------------------------------------------- l=24 a=1 
----UGGGGAGAGAGGAAGGGCAUGG---------------------------------------------------------------------------------------- l=22 a=1 
--------GAGAGAGGAAGGGCAUGGAUC------------------------------------------------------------------------------------- l=21 a=1 
------------GAGGAAGGGCAUGGAUCCGUAG-------------------------------------------------------------------------------- l=22 a=1 
----------------AAGGGCAUGGAUCCGUAGGUGU---------------------------------------------------------------------------- l=22 a=1 
---------------------CAUGGAUCCGUAGGUGUUGGC------------------------------------------------------------------------ l=21 a=2 
---------------------CAUGGAUCCGUAGGUGUUGGCGC---------------------------------------------------------------------- l=23 a=6 (c,ma)
----------------------AUGGAUCCGUAGGUGUUGGC------------------------------------------------------------------------ l=20 a=1 
----------------------AUGGAUCCGUAGGUGUUGGCGC---------------------------------------------------------------------- l=22 a=6 
-----------------------UGGAUCCGUAGGUGUUGGCGC---------------------------------------------------------------------- l=21 a=2 
--------------------------------------------UAAGCGCCAAGCUACUGUGGA------------------------------------------------- l=21 a=1 
--------------------------------------------UAAGCGCCAAGCUACUGUGGAUC----------------------------------------------- l=23 a=3 
--------------------------------------------------------UACUGUGGAUCCGUAGCCCCCUG----------------------------------- l=23 a=1 
----------------------------------------------------------------------------------------ACAAGCAGUGCAACUGGACACCCA-- l=24 a=1 

mb-01011
ax-1011011
ku-01
ss-111110111100
fn-101
