# Supplementary material for: Comprehensive re-analysis of hairpin small RNAs in fungi reveals loci with conserved links
Source: eLife. 2022 Dec 9;11:e83691. doi: 10.7554/eLife.83691 (PMC9757828; doi:10.7554/eLife.83691)
Supplement: Source data 1. — Here is given the locus and library identifiers, abundance of the locus and all sRNAs aligned to the hairpin strand (l=length, a=abundance). Most-abundant sequence (MAS) and cited MASs are shown for each locus. Lower case nucleotides indicate mismatches with the reference. [file elife-83691-data1.zip › Source Data 1 - expression profiles/PID1085.Bd-milR38.SRR8374848.txt]

species:   Bodot
pid:       PID1085
parent:    Bd-milR38
paralog:   
locus:     SACU01000014.1:2604984-2605171
matures:   ['UGCGGUUGAGGGACGAGGCAGA', 'AUUGGGACGCGCUUCAGCUGCAGG']
srr:       SRR8374848
genome:    /Users/jax/+Genomes/Fungal_genomes/Bodot.GCA_011064635.1_ASM1106463v1_genomic.fa
alignment: /media/data/njohnson/+SeqLibraries/FunHP_libraries/Hu2019-my.SRR8374848.cram
call:      samtools view /media/data/njohnson/+SeqLibraries/FunHP_libraries/Hu2019-my.SRR8374848.cram SACU01000014.1:2604984-2605171

0 out of bounds
6 alignments
6 proper strand
6 stranded perfect matches

        ************************                                                                                                                          **************************        
CGGUGUCCGUUGCGGUUGAGGGACGAGGCAGAUGUGCAGGAACCUCAGGGUACGCACACGGGUAUCCAGUGCGAUGCCUGCGAAUCAGUGAGUUUCGAUAUAAUUUCUAGUGGCUUGACUUGUUGAAAAGCAUUUUCUGACAGUUUCCAGCCCAUCAUUGGGACGCGCUUCAGCUGCAGGACUUGCUU
.(((((((..(((((((((((..((...((((((.((.((((.((((((((((((((..((....)).))))).))))(((...((((((((((....(((........)))....))))))))))...)))....))))..).)))).)).))))..))...))..)))))))))))))))..))).
----------UGCGGUUGAGGGACGAGGCAGA------------------------------------------------------------------------------------------------------------------------------------------------------------ l=22 a=5 c
------------------------------------------------------------------------------------------------------------------------------------------------------------AUUGGGACGCGCUUCAGCUGCAGG-------- l=24 a=0 c*
----------UGCGGUUGAGGGACGAGGCAGA------------------------------------------------------------------------------------------------------------------------------------------------------------ l=22 a=5 ma
------------------------------------------------------------------------------------------------------------------------------------------------------------AUUGGGACGCGCUUCAGCUGCAGG-------- l=24 a=0 ma*

----------UGCGGUUGAGGGACGAGGCAGA------------------------------------------------------------------------------------------------------------------------------------------------------------ l=22 a=5 (c,ma)
-----------------------------------------------------------------------------------------------------------------------------AAAAGCAUUUUCUGACAGUUU------------------------------------------ l=21 a=1 

mb-01011
ax-1001111
ku-01
ss-111111101110
fn-111
