# Supplementary material for: Comprehensive re-analysis of hairpin small RNAs in fungi reveals loci with conserved links
Source: eLife. 2022 Dec 9;11:e83691. doi: 10.7554/eLife.83691 (PMC9757828; doi:10.7554/eLife.83691)
Supplement: Source data 1. — Here is given the locus and library identifiers, abundance of the locus and all sRNAs aligned to the hairpin strand (l=length, a=abundance). Most-abundant sequence (MAS) and cited MASs are shown for each locus. Lower case nucleotides indicate mismatches with the reference. [file elife-83691-data1.zip › Source Data 1 - expression profiles/PID0503.Rhi-milR-176.SRR1994875.txt]

species:   Rhsol
pid:       PID0503
parent:    Rhi-milR-176
paralog:   
locus:     KB317709.1:549448-549545
matures:   ['UUUGGAAUUGCUGGAUGUGGU', 'UGUCAUUCACGCAAUACAU']
srr:       SRR1994875
genome:    /Users/jax/+Genomes/Fungal_genomes/Rhsol.AFRT00000000.1_scaffolds.fa
alignment: /media/data/njohnson/+SeqLibraries/FunHP_libraries/Lin2016-hq.SRR1994875.cram
call:      samtools view /media/data/njohnson/+SeqLibraries/FunHP_libraries/Lin2016-hq.SRR1994875.cram KB317709.1:549448-549545

0 out of bounds
6 alignments
6 proper strand
5 stranded perfect matches

          **********************                                ************************          
UGCAAAAUAUAUUGUCAUUCACGCAAUACAUGUAGAUCAUAUGAUACAGAUUAACUAUGAAUAGCAUUUUGGAAUUGCUGGAUGUGGUGUAUCAGGUG
.((...((((((((.((((((.(((((.(((((...(((((((((....))))..)))))...)))...))..)))))))))))))))))))...)).
-------------------------------------------------------------------UUUGGAAUUGCUGGAUGUGGU---------- l=21 a=0 c
------------UGUCAUUCACGCAAUACAU------------------------------------------------------------------- l=19 a=0 c*
------------------------------------------------------------------UUUUGGAAUUGCUGGAUGUGGU---------- l=22 a=3 ma
------------UGUCAUUCACGCAAUACAUG------------------------------------------------------------------ l=20 a=0 ma*

-------------------------------------------------------------------UUUGGAAUUGCUGGAUGUGGUa--------- l=22 a=1 
------------------------------------------------------------------UUUUGGAAUUGCUGGAUGUGGU---------- l=22 a=3 (ma)
-----------------------------------------------------------------AUUUUGGAAUUGCUGGAUGUGGU---------- l=23 a=1 
----------------------------------------------------------------CAUUUUGGAAUUGCUGGAUGUGGUG--------- l=25 a=1 

mb-01011
ax-1011011
ku-01
ss-111111111110
fn-111
