# Supplementary material for: Comprehensive re-analysis of hairpin small RNAs in fungi reveals loci with conserved links
Source: eLife. 2022 Dec 9;11:e83691. doi: 10.7554/eLife.83691 (PMC9757828; doi:10.7554/eLife.83691)
Supplement: Source data 1. — Here is given the locus and library identifiers, abundance of the locus and all sRNAs aligned to the hairpin strand (l=length, a=abundance). Most-abundant sequence (MAS) and cited MASs are shown for each locus. Lower case nucleotides indicate mismatches with the reference. [file elife-83691-data1.zip › Source Data 1 - expression profiles/MI0001007.ath-MIR395a.SRR9216053.txt]

species:   Artha
pid:       MI0001007
parent:    ath-MIR395a
paralog:   
locus:     1:9363196-9363288
matures:   ['CUGAAGUGUUUGGGGGAACUC', 'GUUCCUCUGAGCACUUCAUUG']
srr:       SRR9216053
genome:    /Users/jax/+Genomes/Plant_genomes/Artha.TAIR10_chr_all.fa
alignment: /media/data/njohnson/+SeqLibraries/FunHP_libraries/Artha.SRR9216053.cram
call:      samtools view /media/data/njohnson/+SeqLibraries/FunHP_libraries/Artha.SRR9216053.cram 1:9363196-9363288

0 out of bounds
32 alignments
32 proper strand
30 stranded perfect matches

          ***********************                           ***********************          
AUGUCUCCUAGAGUUCCUCUGAGCACUUCAUUGGGGAUACAAUUUUUCUAAAUGAUUAUCCACUGAAGUGUUUGGGGGAACUCCCGGACCCAU
(((..(((..((((((((((((((((((((.((((......((((....)))).....)))).))))))))))))))))))))..)))..)))
--------------------------------------------------------------CUGAAGUGUUUGGGGGAACUC---------- l=21 a=0 c
------------GUUCCUCUGAGCACUUCAUUG------------------------------------------------------------ l=21 a=20 c*
------------GUUCCUCUGAGCACUUCAUUG------------------------------------------------------------ l=21 a=20 ma
--------------------------------------------------------------CUGAAGUGUUUGGGGGAACUC---------- l=21 a=0 ma*

------------GUUCCUCUGAGCACUUCAUU------------------------------------------------------------- l=20 a=10 
------------GUUCCUCUGAGCACUUCAUUG------------------------------------------------------------ l=21 a=20 (c*,ma)
------------GUUCCUCUGAGCACUUCAUUa------------------------------------------------------------ l=21 a=1 
---------AGAGUUCCUCUGAGCACUUCu--------------------------------------------------------------- l=21 a=1 

mb-01011
ax-1011111
ku-01
ss-111111111110
fn-111
