# Supplementary material for: Comprehensive re-analysis of hairpin small RNAs in fungi reveals loci with conserved links
Source: eLife. 2022 Dec 9;11:e83691. doi: 10.7554/eLife.83691 (PMC9757828; doi:10.7554/eLife.83691)
Supplement: Source data 1. — Here is given the locus and library identifiers, abundance of the locus and all sRNAs aligned to the hairpin strand (l=length, a=abundance). Most-abundant sequence (MAS) and cited MASs are shown for each locus. Lower case nucleotides indicate mismatches with the reference. [file elife-83691-data1.zip › Source Data 1 - expression profiles/MI0001427.ath-MIR416.SRR9216049.txt]

species:   Artha
pid:       MI0001427
parent:    ath-MIR416
paralog:   
locus:     2:7008520-7008599
matures:   ['GGUUCGUACGUACACUGUUCA', 'AACCCGGUUUGUACGUAUGGACCGC']
srr:       SRR9216049
genome:    /Users/jax/+Genomes/Plant_genomes/Artha.TAIR10_chr_all.fa
alignment: /media/data/njohnson/+SeqLibraries/FunHP_libraries/Artha.SRR9216049.cram
call:      samtools view /media/data/njohnson/+SeqLibraries/FunHP_libraries/Artha.SRR9216049.cram 2:7008520-7008599

0 out of bounds
3 alignments
1 proper strand
1 stranded perfect matches

  *************************                                 ******************  
CGAAACUGAACCCGGUUUGUACGUAUGGACCGCGUCGUUGGAAUCCAAAAGAACCAGGUUCGUACGUACACUGUUCAUCG
(((...(((((..(((..(((((((((((((...((.((((...))))..))....))))))))))))))))))))))))
--------------------------------------------------------GGUUCGUACGUACACUGUUCA--- l=21 a=0 c
--------AACCCGGUUUGUACGUAUGGACCGC----------------------------------------------- l=25 a=0 c*
----ACUGAACCCGGUUUGUACGUAUG----------------------------------------------------- l=23 a=1 ma
--------------------------------------------------------------UACGUACACUGUUCAU-- l=16 a=0 ma*

----ACUGAACCCGGUUUGUACGUAUG----------------------------------------------------- l=23 a=1 (ma)

mb-01011
ax-1011011
ku-01
ss-110110011000
fn-001
