# Supplementary material for: Comprehensive re-analysis of hairpin small RNAs in fungi reveals loci with conserved links
Source: eLife. 2022 Dec 9;11:e83691. doi: 10.7554/eLife.83691 (PMC9757828; doi:10.7554/eLife.83691)
Supplement: Source data 1. — Here is given the locus and library identifiers, abundance of the locus and all sRNAs aligned to the hairpin strand (l=length, a=abundance). Most-abundant sequence (MAS) and cited MASs are shown for each locus. Lower case nucleotides indicate mismatches with the reference. [file elife-83691-data1.zip › Source Data 1 - expression profiles/MI0005411.ath-MIR855.SRR9216050.txt]

species:   Artha
pid:       MI0005411
parent:    ath-MIR855
paralog:   
locus:     2:4674427-4674698
matures:   ['AGCAAAAGCUAAGGAAAAGGAA', 'CUUUUAUCAAGCUUUUGCAAA']
srr:       SRR9216050
genome:    /Users/jax/+Genomes/Plant_genomes/Artha.TAIR10_chr_all.fa
alignment: /media/data/njohnson/+SeqLibraries/FunHP_libraries/Artha.SRR9216050.cram
call:      samtools view /media/data/njohnson/+SeqLibraries/FunHP_libraries/Artha.SRR9216050.cram 2:4674427-4674698

0 out of bounds
0 alignments
0 proper strand
0 stranded perfect matches

    ************************                                                                                                                                                                                                                         ***********************    
UUUUGGAGCAAAAGCUAAGGAAAAGGAAGAUAAGGACGAUUUUGGUUCUGGAAUUAGCGAGGAGUGUCGAUCGACACACUCUUGGUGUCGAUCGACACCAGUUUCGGCCCAGCAAAAACCCUAGACGCUUUCGAGUUUACAAGAGCUCAAGUUUGCCCUAGAAGAUUUCAUUAUUUGCAUUAUUAGUCCGUGGACGUUUUUAGGGUCUAUAUAUAUUGUUUUUAGACCUAAGUUUCUUUUAUCAAGUCUUUUAUCAAGCUUUUGCAAAACCA
.......(((((((((..((.((((((.((((((((.(((((.(((.((((((..(((((((.((((((((((((((.(....)))))))))))))))..((((..((...))..)))))))...))))...((((((....))))))......((((((((((..(((((...(((......)))...)))))..)))))))))).............))))))))).))))))).))))))...)))))).)).))))))))).......
------AGCAAAAGCUAAGGAAAAGGAA---------------------------------------------------------------------------------------------------------------------------------------------------------------------------------------------------------------------------------------------------- l=22 a=0 c
-------------------------------------------------------------------------------------------------------------------------------------------------------------------------------------------------------------------------------------------------------CUUUUAUCAAGCUUUUGCAAA---- l=21 a=0 c*
------AGCAAAAGCUAAGGAAAAGGAA---------------------------------------------------------------------------------------------------------------------------------------------------------------------------------------------------------------------------------------------------- l=22 a=0 ma
-------------------------------------------------------------------------------------------------------------------------------------------------------------------------------------------------------------------------------------------------------CUUUUAUCAAGCUUUUGCAAA---- l=21 a=0 ma*


No alignments to locus

mb-01011
ax-1011011
ku-01
ss-000110001100
fn-001
