# Supplementary material for: Comprehensive re-analysis of hairpin small RNAs in fungi reveals loci with conserved links
Source: eLife. 2022 Dec 9;11:e83691. doi: 10.7554/eLife.83691 (PMC9757828; doi:10.7554/eLife.83691)
Supplement: Source data 1. — Here is given the locus and library identifiers, abundance of the locus and all sRNAs aligned to the hairpin strand (l=length, a=abundance). Most-abundant sequence (MAS) and cited MASs are shown for each locus. Lower case nucleotides indicate mismatches with the reference. [file elife-83691-data1.zip › Source Data 1 - expression profiles/PID0579.Rhi-milR-146.SRR1994875.txt]

species:   Rhsol
pid:       PID0579
parent:    Rhi-milR-146
paralog:   
locus:     KB317742.1:96320-96429
matures:   ['UGGGCAUGUGAUCAAUAUAGCGGCU', 'CCCUAUUGAAAGACAUCAUGCCUUCA']
srr:       SRR1994875
genome:    /Users/jax/+Genomes/Fungal_genomes/Rhsol.AFRT00000000.1_scaffolds.fa
alignment: /media/data/njohnson/+SeqLibraries/FunHP_libraries/Lin2016-hq.SRR1994875.cram
call:      samtools view /media/data/njohnson/+SeqLibraries/FunHP_libraries/Lin2016-hq.SRR1994875.cram KB317742.1:96320-96429

1 out of bounds
11 alignments
11 proper strand
10 stranded perfect matches

              ***********************                                   **********************                
UGUGCCGUUCACUAUAAUAAUGGGCAUGUGAUCAAUAUAGCGGCUAGAUCAGUUCCAGCUGUGCAAGCCCUAUUGAAAGACAUCAUGCCUUCAAUGAUGAAACAUAAAAU
((((...((((.(((......(((((((((.((...((((.((((.(..((((....))))..).)))))))).....)))).)))))))...))).)))).))))....
--------------------UGGGCAUGUGAUCAAUAUAGCGGCU----------------------------------------------------------------- l=25 a=0 c
-------------------------------------------------------------------CCCUAUUGAAAGACAUCAUGCCUUCA----------------- l=26 a=0 c*
----------------AUAAUGGGCAUGUGAUCAAUA------------------------------------------------------------------------- l=21 a=2 ma
--------------------------------------------------------------------------GAAAGACAUCAUGCCUUCAA---------------- l=20 a=0 ma*

----------------AUAAUGGGCAUGUGAUCAAUA------------------------------------------------------------------------- l=21 a=2 (ma)
-----------------UAAUGGGCAUGUGAUCAAUAUAG---------------------------------------------------------------------- l=23 a=1 
-------------------AUGGGCAUGUGAUCAAUAUAGCGGC------------------------------------------------------------------ l=25 a=1 
--------------------UGGGCAUGUGAUCAAUAUAGCGG------------------------------------------------------------------- l=23 a=2 
--------------------UGGGCAUGUGAUCAAUAUAGCGGC------------------------------------------------------------------ l=24 a=1 
--------------------UGGGCuUGUGAUCAAUAUAGCGGC------------------------------------------------------------------ l=24 a=1 
--------------------------UGUGAUCAAUAUAGCGGCUAGA-------------------------------------------------------------- l=22 a=1 
--------------------------UGUGAUCAAUAUAGCGGCUAGAU------------------------------------------------------------- l=23 a=1 
----------------------------UGAUCAAUAUAGCGGCUAG--------------------------------------------------------------- l=19 a=1 

mb-01011
ax-1001011
ku-01
ss-111111101100
fn-011
