# Supplementary material for: Comprehensive re-analysis of hairpin small RNAs in fungi reveals loci with conserved links
Source: eLife. 2022 Dec 9;11:e83691. doi: 10.7554/eLife.83691 (PMC9757828; doi:10.7554/eLife.83691)
Supplement: Source data 1. — Here is given the locus and library identifiers, abundance of the locus and all sRNAs aligned to the hairpin strand (l=length, a=abundance). Most-abundant sequence (MAS) and cited MASs are shown for each locus. Lower case nucleotides indicate mismatches with the reference. [file elife-83691-data1.zip › Source Data 1 - expression profiles/PID0588.Rhi-milR-19.SRR1994873.txt]

species:   Rhsol
pid:       PID0588
parent:    Rhi-milR-19
paralog:   
locus:     KB317701.1:200456-200527
matures:   ['AGAGGAGCUGGAUCUCAAGAUGC', 'AGUCAGAUCAAGCACUCGU']
srr:       SRR1994873
genome:    /Users/jax/+Genomes/Fungal_genomes/Rhsol.AFRT00000000.1_scaffolds.fa
alignment: /media/data/njohnson/+SeqLibraries/FunHP_libraries/Lin2016-hq.SRR1994873.cram
call:      samtools view /media/data/njohnson/+SeqLibraries/FunHP_libraries/Lin2016-hq.SRR1994873.cram KB317701.1:200456-200527

7 out of bounds
21 alignments
15 proper strand
13 stranded perfect matches

     ***********************           **************************       
AUCUCAGCUCAGUCAGAUCAAGCACUCGUAUGGCCUUGCAGAGGAGCUGGAUCUCAAGAUGCGUCAAGAGAA
.((((.((.((...(((((.(((.((((((......))).)))..))).))))).....)).))...)))).
---------------------------------------AGAGGAGCUGGAUCUCAAGAUGC---------- l=23 a=2 c
----------AGUCAGAUCAAGCACUCGU------------------------------------------- l=19 a=0 c*
-----------------------------------------AGGAGCUGGAUCUCAAGAUGCGUC------- l=24 a=3 ma
-------CUCAGUCAGAUCAAGCACUCG-------------------------------------------- l=21 a=0 ma*

--------------------------CGUAUGGCCUUGCAGAGGAGCUGG---------------------- l=24 a=1 
----------------------------UAUGGCCUUGCAGAGGAGCUGGA--------------------- l=23 a=2 
-----------------------------------UUGCAGAGGAGCUGGAUCUCAAG-------------- l=23 a=1 
--------------------------------------CAGAGGAGCUGGAUCUCAAGAUGC---------- l=24 a=2 
---------------------------------------AGAGGAGCUGGAUCUCAAGAUGC---------- l=23 a=2 (c)
---------------------------------------AGAGGAGCUGGAUCUCAAGAUGCa--------- l=24 a=2 
-----------------------------------------AGGAGCUGGAUCUCAAGAUGCG--------- l=22 a=1 
-----------------------------------------AGGAGCUGGAUCUCAAGAUGCGU-------- l=23 a=1 
-----------------------------------------AGGAGCUGGAUCUCAAGAUGCGUC------- l=24 a=3 (ma)

mb-01010
ax-1001011
ku-01
ss-111110101000
fn-001
