# Supplementary material for: Comprehensive re-analysis of hairpin small RNAs in fungi reveals loci with conserved links
Source: eLife. 2022 Dec 9;11:e83691. doi: 10.7554/eLife.83691 (PMC9757828; doi:10.7554/eLife.83691)
Supplement: Source data 1. — Here is given the locus and library identifiers, abundance of the locus and all sRNAs aligned to the hairpin strand (l=length, a=abundance). Most-abundant sequence (MAS) and cited MASs are shown for each locus. Lower case nucleotides indicate mismatches with the reference. [file elife-83691-data1.zip › Source Data 1 - expression profiles/PID2218.cro-mir-8.ERR5960111.txt]

species:   Clros
pid:       PID2218
parent:    cro-mir-8
paralog:   
locus:     CADEHS020000573.2:192634-192684
matures:   ['ACCCUGUCGUUGUCGCCA', 'GAGACAGCGAUGGUGUAA']
srr:       ERR5960111
genome:    /Users/jax/+Genomes/Fungal_genomes/Clros.GCA_902827195.2_C_rosea_IK726_genomic.fa
alignment: /media/data/njohnson/+SeqLibraries/FunHP_libraries/Piombo2021-ru.ERR5960111.cram
call:      samtools view /media/data/njohnson/+SeqLibraries/FunHP_libraries/Piombo2021-ru.ERR5960111.cram CADEHS020000573.2:192634-192684

0 out of bounds
0 alignments
0 proper strand
0 stranded perfect matches

******************             ********************
GAGACAGCGAUGGUGUAACAACCUGCGCUGAUUACCCUGUCGUUGUCGCCA
..(((((((((((.((((((........)).)))).)))))))))))....
---------------------------------ACCCUGUCGUUGUCGCCA l=18 a=0 c
GAGACAGCGAUGGUGUAA--------------------------------- l=18 a=0 c*
---------------------------------ACCCUGUCGUUGUCGCCA l=18 a=0 ma
GAGACAGCGAUGGUGUAA--------------------------------- l=18 a=0 ma*


No alignments to locus

mb-01011
ax-1011001
ku-01
ss-000010011100
fn-001
