# Supplementary material for: Comprehensive re-analysis of hairpin small RNAs in fungi reveals loci with conserved links
Source: eLife. 2022 Dec 9;11:e83691. doi: 10.7554/eLife.83691 (PMC9757828; doi:10.7554/eLife.83691)
Supplement: Source data 1. — Here is given the locus and library identifiers, abundance of the locus and all sRNAs aligned to the hairpin strand (l=length, a=abundance). Most-abundant sequence (MAS) and cited MASs are shown for each locus. Lower case nucleotides indicate mismatches with the reference. [file elife-83691-data1.zip › Source Data 1 - expression profiles/PID1123.Bd-milR68.SRR8374849.txt]

species:   Bodot
pid:       PID1123
parent:    Bd-milR68
paralog:   
locus:     MU009151.1:2257898-2258140
matures:   ['UUAGUCCCUAUGGUGUAGAUAUC', 'UAUCACACGCGAAGUAGUACUC']
srr:       SRR8374849
genome:    /Users/jax/+Genomes/Fungal_genomes/Bodot.GCA_011064635.1_ASM1106463v1_genomic.fa
alignment: /media/data/njohnson/+SeqLibraries/FunHP_libraries/Hu2019-my.SRR8374849.cram
call:      samtools view /media/data/njohnson/+SeqLibraries/FunHP_libraries/Hu2019-my.SRR8374849.cram MU009151.1:2257898-2258140

1 out of bounds
0 alignments
0 proper strand
0 stranded perfect matches

        ************************                                                                                                                                                                                *************************          
UUAAUGCUCGUAUCACACGCGAAGUAGUACUCCUUGGUUGGCAGGCGGGACAUCCCGCUGGUCUCAGCUUCUGGAAGAGCAUAAGGUAGCGGCAAGCACCAGGACCCUGAUCAGCCUCCUAUGCGACGGAACACAAAUUCUGUGUAUGGAUCCGCCUGAAUAGUUGCAGCAGCCCGAGGACCAAAUCCGGUAUACACUGUAGCUAUUGGAUUAGUCCCUAUGGUGUAGAUAUCAAAUCAUUAU
.(((((...(((((((((.((.((.(.((.(((..((((((((((((((....))))).(((((..((((......))))....(((.((.....))))).)))))))).))))))..((((((.((((((......)))))))))))).........(((((((((((..(((.((........)).))).....)))))))))))))).)).)..)).)))))).))))).....))))).
------------------------------------------------------------------------------------------------------------------------------------------------------------------------------------------------------------------UUAGUCCCUAUGGUGUAGAUAUC---------- l=23 a=0 c
----------UAUCACACGCGAAGUAGUACUC------------------------------------------------------------------------------------------------------------------------------------------------------------------------------------------------------------------- l=22 a=0 c*
------------------------------------------------------------------------------------------------------------------------------------------------------------------------------------------------------------------UUAGUCCCUAUGGUGUAGAUAUC---------- l=23 a=0 ma
----------UAUCACACGCGAAGUAGUACUC------------------------------------------------------------------------------------------------------------------------------------------------------------------------------------------------------------------- l=22 a=0 ma*


No alignments to locus

mb-01011
ax-1001011
ku-01
ss-000110001100
fn-001
