# Supplementary material for: Comprehensive re-analysis of hairpin small RNAs in fungi reveals loci with conserved links
Source: eLife. 2022 Dec 9;11:e83691. doi: 10.7554/eLife.83691 (PMC9757828; doi:10.7554/eLife.83691)
Supplement: Source data 1. — Here is given the locus and library identifiers, abundance of the locus and all sRNAs aligned to the hairpin strand (l=length, a=abundance). Most-abundant sequence (MAS) and cited MASs are shown for each locus. Lower case nucleotides indicate mismatches with the reference. [file elife-83691-data1.zip › Source Data 1 - expression profiles/PID1632.Ssc-milR-108.SRR12527894.txt]

species:   Scscl
pid:       PID1632
parent:    Ssc-milR-108
paralog:   
locus:     NW_001820823.1:473839-473910
matures:   ['UGGUCAAUUUGGUCAAUUUGGU', 'CAACUUGGUCAAAUUGGUCAAU']
srr:       SRR12527894
genome:    /Users/jax/+Genomes/Fungal_genomes/Scscl.GCF_000146945.2_ASM14694v2.fa
alignment: /media/data/njohnson/+SeqLibraries/FunHP_libraries/Xia2020-rh.SRR12527894.cram
call:      samtools view /media/data/njohnson/+SeqLibraries/FunHP_libraries/Xia2020-rh.SRR12527894.cram NW_001820823.1:473839-473910

6 out of bounds
9 alignments
6 proper strand
5 stranded perfect matches

**********************                           ***********************
UUGGUCAACUUGGUCAAUUUGGUCAAUUUGGUCAAAUUGGUCAACUUGGUCAAAUUGGUCAAUUUGGGCAAU
(((.((((.(((((((((((((((((.(((((((...))))))).))))))))))))))))).)))).))).
----------UGGUCAAUUUGGUCAAUUUGGU---------------------------------------- l=22 a=0 c
-----------------------------------------CAACUUGGUCAAAUUGGUCAAU--------- l=22 a=0 c*
UUGGUCAACUUGGUCAAUUUGG-------------------------------------------------- l=22 a=2 ma
---------------------------------------------------AAAUUGGUCAAUUUGGGCAAU l=21 a=0 ma*

--------------CAAUUUGGUCAAUUUGGUCAcA------------------------------------ l=22 a=1 
-------------UCAAUUUGGUCAAUUUGGUCAAA------------------------------------ l=23 a=1 
-UGGUCAACUUGGUCAAUUU---------------------------------------------------- l=19 a=1 
UUGGUCAACUUGGUCAAUUUGG-------------------------------------------------- l=22 a=2 (ma)
UUGGUCAACUUGGUCAAUUUGGU------------------------------------------------- l=23 a=1 

mb-01011
ax-1011011
ku-01
ss-111110111100
fn-101
