# Supplementary material for: Comprehensive re-analysis of hairpin small RNAs in fungi reveals loci with conserved links
Source: eLife. 2022 Dec 9;11:e83691. doi: 10.7554/eLife.83691 (PMC9757828; doi:10.7554/eLife.83691)
Supplement: Source data 1. — Here is given the locus and library identifiers, abundance of the locus and all sRNAs aligned to the hairpin strand (l=length, a=abundance). Most-abundant sequence (MAS) and cited MASs are shown for each locus. Lower case nucleotides indicate mismatches with the reference. [file elife-83691-data1.zip › Source Data 1 - expression profiles/PID2213.cro-mir-23.ERR5960111.txt]

species:   Clros
pid:       PID2213
parent:    cro-mir-23
paralog:   b
locus:     CADEHS020000024.2:189310-189385
matures:   ['CUGGCAGGUAUGGUCGUAGAUG', 'UAAUCGGCCCCUUGCCAGCUUAAC']
srr:       ERR5960111
genome:    /Users/jax/+Genomes/Fungal_genomes/Clros.GCA_902827195.2_C_rosea_IK726_genomic.fa
alignment: /media/data/njohnson/+SeqLibraries/FunHP_libraries/Piombo2021-ru.ERR5960111.cram
call:      samtools view /media/data/njohnson/+SeqLibraries/FunHP_libraries/Piombo2021-ru.ERR5960111.cram CADEHS020000024.2:189310-189385

242 out of bounds
99 alignments
0 proper strand
0 stranded perfect matches

************************                            ************************
UAAUCGGCCCCUUGCCAGCUUAACGUGCGGAGAGCAAACGGGAUCCAGUGCUGUCUGGCAGGUAUGGUCGUAGAUG
....(((((.((((((((....(((((((((...(....)...))).)))).))))))))))...)))))......
------------------------------------------------------CUGGCAGGUAUGGUCGUAGAUG l=22 a=0 c
UAAUCGGCCCCUUGCCAGCUUAAC---------------------------------------------------- l=24 a=0 c*
------------------------------------------------------CUGGCAGGUAUGGUCGUAGAUG l=22 a=0 ma
UAAUCGGCCCCUUGCCAGCUUAAC---------------------------------------------------- l=24 a=0 ma*


No alignments to locus

mb-00010
ax-1001011
ku-01
ss-100111001100
fn-001
