# Supplementary material for: Comprehensive re-analysis of hairpin small RNAs in fungi reveals loci with conserved links
Source: eLife. 2022 Dec 9;11:e83691. doi: 10.7554/eLife.83691 (PMC9757828; doi:10.7554/eLife.83691)
Supplement: Source data 1. — Here is given the locus and library identifiers, abundance of the locus and all sRNAs aligned to the hairpin strand (l=length, a=abundance). Most-abundant sequence (MAS) and cited MASs are shown for each locus. Lower case nucleotides indicate mismatches with the reference. [file elife-83691-data1.zip › Source Data 1 - expression profiles/PID1830.Pmic_miR-7.SRX5082455.txt]

species:   Pimic
pid:       PID1830
parent:    Pmic_miR-7
paralog:   
locus:     scaffold_106:26653-26727
matures:   ['UCCAGCAAGGGGGAAUGGGCU', 'CUCGUUCCCUUUGCUGGACG']
srr:       SRX5082455
genome:    /Users/jax/+Genomes/Fungal_genomes/Pimic.Pismi1_AssemblyScaffolds.fa
alignment: /media/data/njohnson/+SeqLibraries/FunHP_libraries/Wong-Bajracharya2022-kz.SRX5082455.cram
call:      samtools view /media/data/njohnson/+SeqLibraries/FunHP_libraries/Wong-Bajracharya2022-kz.SRX5082455.cram scaffold_106:26653-26727

0 out of bounds
11 alignments
8 proper strand
3 stranded perfect matches

                ********************************************               
AUUAAAAUUUGCCAAGCGUCCAGCAAGGGGGAAUGGGCUACUCGUUCCCUUUGCUGGACGCUUGGCGUCGCCCAC
..........((((((((((((((((((((.((((((...)))))))))))))))))))))))))).........
------------------UCCAGCAAGGGGGAAUGGGCU------------------------------------ l=21 a=1 c
----------------------------------------CUCGUUCCCUUUGCUGGACG--------------- l=20 a=0 c*
--------------------------------------UACUCGUUCCCUUUGCUG------------------- l=18 a=2 ma
----------------------------------------CUCGUUCCCUUUGCUGGACG--------------- l=20 a=0 ma*

------------------UCCAGCAAGGGGGAAUGGGCU------------------------------------ l=21 a=1 (c)
---------------------------------UGGGCUACUCGUUCCCUUUGCcGGACG--------------- l=27 a=4 
--------------------------------------UACUCGUUCCCUUUGCUG------------------- l=18 a=2 (ma)
---------------------------------------ACUCGUUCCCUUUGCcGGAC---------------- l=20 a=1 

mb-00011
ax-1011001
ku-01
ss-101010111100
fn-001
