# Supplementary material for: Comprehensive re-analysis of hairpin small RNAs in fungi reveals loci with conserved links
Source: eLife. 2022 Dec 9;11:e83691. doi: 10.7554/eLife.83691 (PMC9757828; doi:10.7554/eLife.83691)
Supplement: Source data 1. — Here is given the locus and library identifiers, abundance of the locus and all sRNAs aligned to the hairpin strand (l=length, a=abundance). Most-abundant sequence (MAS) and cited MASs are shown for each locus. Lower case nucleotides indicate mismatches with the reference. [file elife-83691-data1.zip › Source Data 1 - expression profiles/MI0000215.ath-MIR172a.SRR9216053.txt]

species:   Artha
pid:       MI0000215
parent:    ath-MIR172a
paralog:   
locus:     2:11942914-11943015
matures:   ['AGAAUCUUGAUGAUGCUGCAU', 'GUGGCAUCAUCAAGAUUCACA']
srr:       SRR9216053
genome:    /Users/jax/+Genomes/Plant_genomes/Artha.TAIR10_chr_all.fa
alignment: /media/data/njohnson/+SeqLibraries/FunHP_libraries/Artha.SRR9216053.cram
call:      samtools view /media/data/njohnson/+SeqLibraries/FunHP_libraries/Artha.SRR9216053.cram 2:11942914-11943015

22 out of bounds
1748 alignments
1748 proper strand
1509 stranded perfect matches

  ***********************                                                  ***********************    
UGCUGUGGCAUCAUCAAGAUUCACAUCUGUUGAUGGACGGUGGUGAUUCACUCUCCACAAAGUUCUCUAUGAAAAUGAGAAUCUUGAUGAUGCUGCAUCGGC
((.(((((((((((((((((((.(((...(((.((((.(((((....))))).)))))))..(((.....))).))).))))))))))))))))))).))..
-----------------------------------------------------------------------------AGAAUCUUGAUGAUGCUGCAU---- l=21 a=1471 c
----GUGGCAUCAUCAAGAUUCACA----------------------------------------------------------------------------- l=21 a=0 c*
-----------------------------------------------------------------------------AGAAUCUUGAUGAUGCUGCAU---- l=21 a=1471 ma
----GUGGCAUCAUCAAGAUUCACA----------------------------------------------------------------------------- l=21 a=0 ma*

------------------------------------------------------------------------------GAAUCUUGAUGAUGCUGC------ l=18 a=1 
------------------------------------------------------------------------------GAAUCUUGAUGAUGCUGCAU---- l=20 a=1 
-----------------------------------------------------------------------------AGAAUCUUGAUGAUGCUGu------ l=19 a=2 
-----------------------------------------------------------------------------AGAAUCUUGAUGAUGCUGC------ l=19 a=5 
-----------------------------------------------------------------------------AGAAUCUUGAUGAUGCUGCA----- l=20 a=1 
-----------------------------------------------------------------------------AGAAUCUUGAUGAUGCUGCAU---- l=21 a=1471 (c,ma)
-----------------------------------------------------------------------------AGgAUCUUGAUGAUGCUGCAU---- l=21 a=4 
-----------------------------------------------------------------------------AGAAUCUUaAUGAUGCUGCAU---- l=21 a=1 
-----------------------------------------------------------------------------AGAAUCUUGAUGAcGCUGCAU---- l=21 a=6 
-----------------------------------------------------------------------------AGAAUCUUGAUGAUaCUGCAU---- l=21 a=1 
-----------------------------------------------------------------------------AGAAUCUUGAUGAUGCcGCAU---- l=21 a=5 
-----------------------------------------------------------------------------AGAAUCUUGAUGgUGCUGCAU---- l=21 a=8 
-----------------------------------------------------------------------------AGAAUCUUGAUGAUGCUGCAa---- l=21 a=7 
-----------------------------------------------------------------------------AGAAUCUUGAcGAUGCUGCAU---- l=21 a=6 
-----------------------------------------------------------------------------AGAAUCUUGAUGAUGCUGaAU---- l=21 a=2 
-----------------------------------------------------------------------------AGAAUCUUGAUGAUGaUGCAU---- l=21 a=4 
-----------------------------------------------------------------------------AGAAUCUUGAUGcUGCUGCAU---- l=21 a=1 
-----------------------------------------------------------------------------AGAAUCUUGAUGAUGCUGCAc---- l=21 a=5 
-----------------------------------------------------------------------------AGAAUCUUGAUGAUGCUcCAU---- l=21 a=4 
-----------------------------------------------------------------------------AGAAUCUUGAaGAUGCUGCAU---- l=21 a=1 
-----------------------------------------------------------------------------AGAAUCUUGAUGAUGCUGCgU---- l=21 a=4 
-----------------------------------------------------------------------------AGAAUCUUGgUGAUGCUGCAU---- l=21 a=5 
-----------------------------------------------------------------------------AGAAUCUUGAUGAUGgUGCAU---- l=21 a=1 
-----------------------------------------------------------------------------AGAAUCUUGAUGAUGCUGgAU---- l=21 a=6 
-----------------------------------------------------------------------------AGAAUCUcGAUGAUGCUGCAU---- l=21 a=4 
-----------------------------------------------------------------------------AGAAcCUUGAUGAUGCUGCAU---- l=21 a=4 
-----------------------------------------------------------------------------AGAAUCUaGAUGAUGCUGCAU---- l=21 a=2 
-----------------------------------------------------------------------------AGAAaCUUGAUGAUGCUGCAU---- l=21 a=2 
-----------------------------------------------------------------------------AGAAUCUUGAUaAUGCUGCAU---- l=21 a=1 
-----------------------------------------------------------------------------AGAgUCUUGAUGAUGCUGCAU---- l=21 a=3 
-----------------------------------------------------------------------------AGAAUaUUGAUGAUGCUGCAU---- l=21 a=1 
-----------------------------------------------------------------------------AcAAUCUUGAUGAUGCUGCAU---- l=21 a=1 
-----------------------------------------------------------------------------AGAAUCUUGAUGAUGCUuCAU---- l=21 a=1 
-----------------------------------------------------------------------------AaAAUCUUGAUGAUGCUGCAU---- l=21 a=1 
-----------------------------------------------------------------------------AGAcUCUUGAUGAUGCUGCAU---- l=21 a=1 
-----------------------------------------------------------------------------AGAAUCUUGAUGuUGCUGCAU---- l=21 a=2 
-----------------------------------------------------------------------------AGAAUCUUGAUuAUGCUGCAU---- l=21 a=1 
-----------------------------------------------------------------------------AGAAUCUUGAUGAUGuUGCAU---- l=21 a=1 
-----------------------------------------------------------------------------AGuAUCUUGAUGAUGCUGCAU---- l=21 a=1 
-----------------------------------------------------------------------------AGAAUCaUGAUGAUGCUGCAU---- l=21 a=1 
-----------------------------------------------------------------------------AGAAUCgUGAUGAUGCUGCAU---- l=21 a=1 
-----------------------------------------------------------------------------AGAAUCUUGAUGAUGCUGCAUu--- l=22 a=126 
-----------------------------------------------------------------------------AGAAUCUUGAUGAUGCUGCAUC--- l=22 a=22 
-----------------------------------------------------------------------------AGAAUCUUGAUGAUGCUGCAUa--- l=22 a=10 
-----------------------------------------------------------------------------AGAAUCUUGAUGAUGCUGCAUg--- l=22 a=1 
-----------------------------------------------------------------------------AGAAUCUUGAUGAUGCUGCAUCG-- l=23 a=1 
----------------------------------------------------------------------------GAGAAUCUUGAUGAUGCUGCAU---- l=22 a=1 
------------------------------------------------------------------------AAAUGAGAAUCUUGAUGAUGC--------- l=21 a=2 
----GUGGCAUCAUCAAGAUc--------------------------------------------------------------------------------- l=17 a=1 
----GUGGCAUCAUCAAGAUUC-------------------------------------------------------------------------------- l=18 a=1 
----GUGGCAUCAUCAAGAUUCA------------------------------------------------------------------------------- l=19 a=3 

mb-01111
ax-1011111
ku-11
ss-111111111110
fn-111
