# Supplementary material for: Comprehensive re-analysis of hairpin small RNAs in fungi reveals loci with conserved links
Source: eLife. 2022 Dec 9;11:e83691. doi: 10.7554/eLife.83691 (PMC9757828; doi:10.7554/eLife.83691)
Supplement: Source data 1. — Here is given the locus and library identifiers, abundance of the locus and all sRNAs aligned to the hairpin strand (l=length, a=abundance). Most-abundant sequence (MAS) and cited MASs are shown for each locus. Lower case nucleotides indicate mismatches with the reference. [file elife-83691-data1.zip › Source Data 1 - expression profiles/PID1837.cro-mir-3.ERR5960111.txt]

species:   Clros
pid:       PID1837
parent:    cro-mir-3
paralog:   
locus:     CADEHS020000005.2:590453-590538
matures:   ['UUAGCCUCGAGACUUUGCA', 'CAAAGUCUCGAGGCUGAG']
srr:       ERR5960111
genome:    /Users/jax/+Genomes/Fungal_genomes/Clros.GCA_902827195.2_C_rosea_IK726_genomic.fa
alignment: /media/data/njohnson/+SeqLibraries/FunHP_libraries/Piombo2021-ru.ERR5960111.cram
call:      samtools view /media/data/njohnson/+SeqLibraries/FunHP_libraries/Piombo2021-ru.ERR5960111.cram CADEHS020000005.2:590453-590538

91 out of bounds
4313 alignments
3689 proper strand
2873 stranded perfect matches

*******************                                              ******************** 
UUAGCCUCGAGACUUUGCAGGAUAUAUUCUUUUUCUUUUUCGCCGUAAAGAAAACAAAGCUAUCCGGCAAAGUCUCGAGGCUGAGC
((((((((((((((((((.(((((..((..((((((((........))))))))..))..))))).))))))))))))))))))..
UUAGCCUCGAGACUUUGCA------------------------------------------------------------------- l=19 a=1470 c
-------------------------------------------------------------------CAAAGUCUCGAGGCUGAG- l=18 a=0 c*
UUAGCCUCGAGACUUUGCA------------------------------------------------------------------- l=19 a=1470 ma
-------------------------------------------------------------------CAAAGUCUCGAGGCUGAG- l=18 a=0 ma*

UUAGCCUCGAGACUU----------------------------------------------------------------------- l=15 a=1 
UUAGCCUCGAGACUUU---------------------------------------------------------------------- l=16 a=1 
UUAGCCUCGAGACUUUG--------------------------------------------------------------------- l=17 a=5 
UUAGCCUCGAGACUUUGC-------------------------------------------------------------------- l=18 a=220 
UUAGCCUCGAGACUUUGa-------------------------------------------------------------------- l=18 a=1 
aUAGCCUCGAGACUUUGC-------------------------------------------------------------------- l=18 a=1 
UUAGCCUCGAGACUUUGCA------------------------------------------------------------------- l=19 a=1470 (c,ma)
UUAGCCUCGAGACUUUGCc------------------------------------------------------------------- l=19 a=64 
UUAGCCUCGAGACUUUaCA------------------------------------------------------------------- l=19 a=1 
UUAGCCUCGAGACUUUGCu------------------------------------------------------------------- l=19 a=2 
UcAGCCUCGAGACUUUGCA------------------------------------------------------------------- l=19 a=1 
UUAGCCUCGAGACUUUGCg------------------------------------------------------------------- l=19 a=1 
UUAGCCUCaAGACUUUGCA------------------------------------------------------------------- l=19 a=1 
UUAGCCaCGAGACUUUGCA------------------------------------------------------------------- l=19 a=1 
UUAGCCUCGgGACUUUGCA------------------------------------------------------------------- l=19 a=2 
UUAGCCUCGAGAuUUUGCA------------------------------------------------------------------- l=19 a=1 
UUAGCCUCGAGACUUUGaA------------------------------------------------------------------- l=19 a=1 
UUAGCCUCGAGACUUUGCAG------------------------------------------------------------------ l=20 a=994 
UUAGCCUCGAGACUUUGCAc------------------------------------------------------------------ l=20 a=18 
UUAGCaUCGAGACUUUGCAG------------------------------------------------------------------ l=20 a=1 
UUAGCCUCGAGACUUUGCAa------------------------------------------------------------------ l=20 a=101 
UUgGCCUCGAGACUUUGCAG------------------------------------------------------------------ l=20 a=1 
UUAGCCUCGAGACUUUGCAu------------------------------------------------------------------ l=20 a=4 
UUAGCCcCGAGACUUUGCAG------------------------------------------------------------------ l=20 a=2 
UUAGCCUCGAGACUaUGCAG------------------------------------------------------------------ l=20 a=1 
UUAGCCUCGAGACUUUGCAGa----------------------------------------------------------------- l=21 a=398 
UUAGCCUCGAGACUUUGCAGc----------------------------------------------------------------- l=21 a=57 
UUAGCCUCGAGACUUUGCAGG----------------------------------------------------------------- l=21 a=23 
UUAGCCUCGAGACUUUGCAGu----------------------------------------------------------------- l=21 a=3 
UUAGCCUCGAGACUUUGCAGaA---------------------------------------------------------------- l=22 a=133 
UUAGCCUCGAGACUUUGCAGGA---------------------------------------------------------------- l=22 a=9 
UUAGCCUCGAGACUUUGCAGGAc--------------------------------------------------------------- l=23 a=2 
UUAGCCUCGAGACUUUGCAGGAa--------------------------------------------------------------- l=23 a=5 
UUAGCCUCGAGACUUUGCAGaAU--------------------------------------------------------------- l=23 a=1 
-UAGCCUCGAGACUUUGCA------------------------------------------------------------------- l=18 a=4 
-UAGCCUCGAGACUUUGCc------------------------------------------------------------------- l=18 a=1 
-UAGCCUCGAGACUUUGCAa------------------------------------------------------------------ l=19 a=5 
-UAGCCUCGAGACUUUGCAG------------------------------------------------------------------ l=19 a=8 
-UAGCCUCGAGACUUUGCAGa----------------------------------------------------------------- l=20 a=3 
--AGCCUCGAGACUUUGCA------------------------------------------------------------------- l=17 a=1 
--AGCCUCGAGACUUUGCAGG----------------------------------------------------------------- l=19 a=1 
---GCCUCGAGACUUUGCA------------------------------------------------------------------- l=16 a=1 
------UCGAGACUUUGCAGGAUAUgUUC--------------------------------------------------------- l=23 a=2 
------UCGAGACUUUGCAGGAUAUAUUC--------------------------------------------------------- l=23 a=1 
------UCGAGACUUUGCAGGAUAUAUUCU-------------------------------------------------------- l=24 a=1 
------UCGAGACUUUGCAGGAUAUAUUCUUUU----------------------------------------------------- l=27 a=1 
------UCGAGACUUUGCAGGAUAUAUUCUUUUUCU-------------------------------------------------- l=30 a=1 
------UCGAGACUUUGCAGGAUAUAUUCUUUUUCUUUU----------------------------------------------- l=33 a=2 
------UCGAGACUUUGCAGGAUAUAUUCUUUUUCUUUUUCGCCGUAAAGAAAAC------------------------------- l=49 a=1 
---------AGACUUUGCAG------------------------------------------------------------------ l=11 a=1 
------------------------------------------------------------UAUCCGGCAAAGUCUCGAGGCUGAGC l=26 a=1 
--------------------------------------------------------------UCCGGCAAAGUCUCGAGGC----- l=19 a=11 
--------------------------------------------------------------UCCGGCAAAGUCUCGAGGCU---- l=20 a=5 
----------------------------------------------------------------CGGCAAAGUCUCGAGGCU---- l=18 a=3 
----------------------------------------------------------------CGGCAAAGUCUCGAGGCUG--- l=19 a=2 
----------------------------------------------------------------CGGCAAAGUCUCGAGGCUGA-- l=20 a=10 
----------------------------------------------------------------CGGCAAAGUCUCGAGGCUGAGC l=22 a=92 
----------------------------------------------------------------CGGCAAAGUCUCGAGGCUGAGa l=22 a=1 
-----------------------------------------------------------------GGCAAAGUCUCGAGGCUGAGC l=21 a=3 

mb-01111
ax-1011001
ku-11
ss-101011111110
fn-111
