# Supplementary material for: Comprehensive re-analysis of hairpin small RNAs in fungi reveals loci with conserved links
Source: eLife. 2022 Dec 9;11:e83691. doi: 10.7554/eLife.83691 (PMC9757828; doi:10.7554/eLife.83691)
Supplement: Source data 1. — Here is given the locus and library identifiers, abundance of the locus and all sRNAs aligned to the hairpin strand (l=length, a=abundance). Most-abundant sequence (MAS) and cited MASs are shown for each locus. Lower case nucleotides indicate mismatches with the reference. [file elife-83691-data1.zip › Source Data 1 - expression profiles/PID1953.n_os_milR_73.SRR12952900.txt]

species:   Opsin
pid:       PID1953
parent:    n_os_milR_73
paralog:   
locus:     JAAVMX010000009.1:810969-811051
matures:   ['UGACGGCCGAUACUUCCCAACGC', 'GUGGGGAGACGCAUAUAUAAC']
srr:       SRR12952900
genome:    /Users/jax/+Genomes/Fungal_genomes/Opsin.GCA_012934285.1_ASM1293428v1_genomic.fa
alignment: /media/data/njohnson/+SeqLibraries/FunHP_libraries/Zhang2021-wd.SRR12952900.cram
call:      samtools view /media/data/njohnson/+SeqLibraries/FunHP_libraries/Zhang2021-wd.SRR12952900.cram JAAVMX010000009.1:810969-811051

7 out of bounds
3 alignments
0 proper strand
0 stranded perfect matches

       ***********************                  *************************          
GCUAUGUCCGUGGGGAGACGCAUAUAUAACUGCCUGUCCGGUGAGGCGGUUGACGGCCGAUACUUCCCAACGCCAGACCUUGC
((...((((((((((((.(((.....(((((((((........)))))))))...).))...)))))).)))...)))...))
--------------------------------------------------UGACGGCCGAUACUUCCCAACGC---------- l=23 a=0 c
---------GUGGGGAGACGCAUAUAUAAC----------------------------------------------------- l=21 a=0 c*
--------------------------------------------------UGACGGCCGAUACUUCCCAACGC---------- l=23 a=0 ma
---------GUGGGGAGACGCAUAUAUAAC----------------------------------------------------- l=21 a=0 ma*


No alignments to locus

mb-01011
ax-1001011
ku-01
ss-100111001100
fn-001
