# Supplementary material for: Comprehensive re-analysis of hairpin small RNAs in fungi reveals loci with conserved links
Source: eLife. 2022 Dec 9;11:e83691. doi: 10.7554/eLife.83691 (PMC9757828; doi:10.7554/eLife.83691)
Supplement: Source data 1. — Here is given the locus and library identifiers, abundance of the locus and all sRNAs aligned to the hairpin strand (l=length, a=abundance). Most-abundant sequence (MAS) and cited MASs are shown for each locus. Lower case nucleotides indicate mismatches with the reference. [file elife-83691-data1.zip › Source Data 1 - expression profiles/PID0964.FgmilR-7dps-25.SRR6516242.txt]

species:   Fugra
pid:       PID0964
parent:    FgmilR-7dps-25
paralog:   
locus:     NC_026474.1:8501181-8501390
matures:   ['AAGGGCUAGACGAGGCACACAUC', 'AUGUGUACUUUUUCAAGCGAGUC']
srr:       SRR6516242
genome:    /Users/jax/+Genomes/Fungal_genomes/Fugra.GCF_000240135.3_ASM24013v3_genomic.fa
alignment: /media/data/njohnson/+SeqLibraries/FunHP_libraries/Zeng2018-ds.SRR6516242.cram
call:      samtools view /media/data/njohnson/+SeqLibraries/FunHP_libraries/Zeng2018-ds.SRR6516242.cram NC_026474.1:8501181-8501390

2 out of bounds
8 alignments
8 proper strand
8 stranded perfect matches

      *************************                                                                                                                                                  *************************        
GUUUGCGUAUGUGUACUUUUUCAAGCGAGUCUAGUCGAGAACAUCAAUAGCACAGAAACGGGCGAGGCGUACAAUAUGAUGAUUUGCGGAUGUGUUGGGUUGCAUCAAACGGGGAAUGGCGCGUGGUUGAUGAGAAGCAGGCGGUAUGCCAUGCCGUUGUUUUAGUUUGAAAGAUUAGAAAGGGCUAGACGAGGCACACAUCGCCAAGAU
....(((.((((((.((((.((.(((...(((((((..((((...((((((.........((((.(((((((..........(((.((..(((((......))).))..)).)))....(((.((.((......)).)).)))))))))).))))))))))...))))....)))))))....))).)).)))).)))))))))......
-----------------------------------------------------------------------------------------------------------------------------------------------------------------------------------AAGGGCUAGACGAGGCACACAUC-------- l=23 a=5 c
--------AUGUGUACUUUUUCAAGCGAGUC----------------------------------------------------------------------------------------------------------------------------------------------------------------------------------- l=23 a=0 c*
-----------------------------------------------------------------------------------------------------------------------------------------------------------------------------------AAGGGCUAGACGAGGCACACAUC-------- l=23 a=5 ma
--------AUGUGUACUUUUUCAAGCGAGUC----------------------------------------------------------------------------------------------------------------------------------------------------------------------------------- l=23 a=0 ma*

-----------------------------------------------------------------------------------------------------------------------------------------------------------------------------------AAGGGCUAGACGAGGCACACAUC-------- l=23 a=5 (c,ma)
----------------------------------------------------------------------------------------------------------------------------------------------------------------------------------AAAGGGCUAGACGAGGCACACAUC-------- l=24 a=1 
-------------------------------UAGUCGAGAACAUCAAUAGCACAG----------------------------------------------------------------------------------------------------------------------------------------------------------- l=24 a=1 
-----------------------AGCGAGUCUAGUCGAGAAC------------------------------------------------------------------------------------------------------------------------------------------------------------------------ l=19 a=1 

mb-01111
ax-1001111
ku-01
ss-111111101110
fn-111
