# Supplementary material for: Comprehensive re-analysis of hairpin small RNAs in fungi reveals loci with conserved links
Source: eLife. 2022 Dec 9;11:e83691. doi: 10.7554/eLife.83691 (PMC9757828; doi:10.7554/eLife.83691)
Supplement: Source data 1. — Here is given the locus and library identifiers, abundance of the locus and all sRNAs aligned to the hairpin strand (l=length, a=abundance). Most-abundant sequence (MAS) and cited MASs are shown for each locus. Lower case nucleotides indicate mismatches with the reference. [file elife-83691-data1.zip › Source Data 1 - expression profiles/PID2267.cro-mir-59.ERR5950791.txt]

species:   Clros
pid:       PID2267
parent:    cro-mir-59
paralog:   
locus:     CADEHS020000521.2:317998-318082
matures:   ['UCUGAACAGCGCCUGAGAGC', 'GAAUCUCUGGGGCAGCGUCAGAA']
srr:       ERR5950791
genome:    /Users/jax/+Genomes/Fungal_genomes/Clros.GCA_902827195.2_C_rosea_IK726_genomic.fa
alignment: /media/data/njohnson/+SeqLibraries/FunHP_libraries/Piombo2021-ru.ERR5950791.cram
call:      samtools view /media/data/njohnson/+SeqLibraries/FunHP_libraries/Piombo2021-ru.ERR5950791.cram CADEHS020000521.2:317998-318082

4 out of bounds
2 alignments
2 proper strand
2 stranded perfect matches

********************                                       ************************* 
UCUGAACAGCGCCUGAGAGCGAGCAAGCAAGCGAGCGAACGAGCGUGAGGGCUGGCAGCGAGAAUCUCUGGGGCAGCGUCAGAAG
(((((.(.((((((.((((((.((.(((...((.((......)).))...))).))..)).....)))).)))).))))))))..
UCUGAACAGCGCCUGAGAGC----------------------------------------------------------------- l=20 a=2 c
-------------------------------------------------------------GAAUCUCUGGGGCAGCGUCAGAA- l=23 a=0 c*
UCUGAACAGCGCCUGAGAGC----------------------------------------------------------------- l=20 a=2 ma
-------------------------------------------------------------GAAUCUCUGGGGCAGCGUCAGAA- l=23 a=0 ma*

UCUGAACAGCGCCUGAGAGC----------------------------------------------------------------- l=20 a=2 (c,ma)

mb-00011
ax-1011111
ku-01
ss-111111101010
fn-011
