# Supplementary material for: Comprehensive re-analysis of hairpin small RNAs in fungi reveals loci with conserved links
Source: eLife. 2022 Dec 9;11:e83691. doi: 10.7554/eLife.83691 (PMC9757828; doi:10.7554/eLife.83691)
Supplement: Source data 1. — Here is given the locus and library identifiers, abundance of the locus and all sRNAs aligned to the hairpin strand (l=length, a=abundance). Most-abundant sequence (MAS) and cited MASs are shown for each locus. Lower case nucleotides indicate mismatches with the reference. [file elife-83691-data1.zip › Source Data 1 - expression profiles/PID0036.SS-milR-C7.SRR189065.txt]

species:   Scscl
pid:       PID0036
parent:    SS-milR-C7
paralog:   
locus:     Supercontig_2.22:748995-749297
matures:   ['UGAGGUAUAUUAUAGAGUUUU', 'GAUCAAUCAUUUAGUAUACUCUACU']
srr:       SRR189065
genome:    /Users/jax/+Genomes/Fungal_genomes/Scscl.sclerotinia_sclerotiorum_2_supercontigs.fa
alignment: /media/data/njohnson/+SeqLibraries/FunHP_libraries/Zhou2012-iu.SRR189065.cram
call:      samtools view /media/data/njohnson/+SeqLibraries/FunHP_libraries/Zhou2012-iu.SRR189065.cram Supercontig_2.22:748995-749297

0 out of bounds
0 alignments
0 proper strand
0 stranded perfect matches

                                                                                                                      ***************************                                                                                                                             ***********************          
AGGGAGCGAAGGAGCGAGAUUCGAAUCUCGCUCCUUCGCUCCCUCGCUCCAACCCAAUGUUGGAGCACGAAGGUCUAUAUAAUCAAGAUGGAUUUCCUUUGUAUAGAGCUUCGUGCUCAAGAUCAAUCAUUUAGUAUACUCUACUAUUAGUUACGAAUUGCAUUAUUGUCAUUACUUUAAGUCCCUGCUUAACGUCUAGUUAUAAACCACCUCGAGAGCCUAGAGCACUUCCACGUGAUCUAGACGGCAAACUUCGUAACAUAAAGGUAGUAUGAGGUAUAUUAUAGAGUUUUGCAGCUUUCC
((((((((((((((((((((....)))))))))))))))))))).((((((((.....))))))))((((((.(((((((((....((......))..))))))))).))))))(((((((((...((...((((((((((((((.(((((((((((((((...............((((((....))))))(((((((((((.......(((.........))).........)))).)))))))))))..)))))))).))).))))).....)))))))))..)))))))).))).....
--------------------------------------------------------------------------------------------------------------------------------------------------------------------------------------------------------------------------------------------------------------------------------UGAGGUAUAUUAUAGAGUUUU---------- l=21 a=0 c
------------------------------------------------------------------------------------------------------------------------GAUCAAUCAUUUAGUAUACUCUACU-------------------------------------------------------------------------------------------------------------------------------------------------------------- l=25 a=0 c*
--------------------------------------------------------------------------------------------------------------------------------------------------------------------------------------------------------------------------------------------------------------------------------UGAGGUAUAUUAUAGAGUUUU---------- l=21 a=0 ma
------------------------------------------------------------------------------------------------------------------------GAUCAAUCAUUUAGUAUACUCUACU-------------------------------------------------------------------------------------------------------------------------------------------------------------- l=25 a=0 ma*


No alignments to locus

mb-01011
ax-1000011
ku-01
ss-000100001100
fn-001
