# Supplementary material for: Comprehensive re-analysis of hairpin small RNAs in fungi reveals loci with conserved links
Source: eLife. 2022 Dec 9;11:e83691. doi: 10.7554/eLife.83691 (PMC9757828; doi:10.7554/eLife.83691)
Supplement: Source data 1. — Here is given the locus and library identifiers, abundance of the locus and all sRNAs aligned to the hairpin strand (l=length, a=abundance). Most-abundant sequence (MAS) and cited MASs are shown for each locus. Lower case nucleotides indicate mismatches with the reference. [file elife-83691-data1.zip › Source Data 1 - expression profiles/PID2219.cro-mir-12.ERR5960091.txt]

species:   Clros
pid:       PID2219
parent:    cro-mir-12
paralog:   
locus:     CADEHS020000518.2:575055-575092
matures:   ['UGAGCCGCUCGUCAGAUCC', 'AUUUGGCCUGCCUCUU']
srr:       ERR5960091
genome:    /Users/jax/+Genomes/Fungal_genomes/Clros.GCA_902827195.2_C_rosea_IK726_genomic.fa
alignment: /media/data/njohnson/+SeqLibraries/FunHP_libraries/Piombo2021-ru.ERR5960091.cram
call:      samtools view /media/data/njohnson/+SeqLibraries/FunHP_libraries/Piombo2021-ru.ERR5960091.cram CADEHS020000518.2:575055-575092

0 out of bounds
0 alignments
0 proper strand
0 stranded perfect matches

************************************* 
UGAGCCGCUCGUCAGAUCCCUAUUUGGCCUGCCUCUUU
.(((..((..(((((((....)))))))..)))))...
UGAGCCGCUCGUCAGAUCC------------------- l=19 a=0 c
---------------------AUUUGGCCUGCCUCUU- l=16 a=0 c*
UGAGCCGCUCGUCAGAUCC------------------- l=19 a=0 ma
---------------------AUUUGGCCUGCCUCUU- l=16 a=0 ma*


No alignments to locus

mb-01011
ax-1011001
ku-01
ss-000010001100
fn-001
