# Supplementary material for: Comprehensive re-analysis of hairpin small RNAs in fungi reveals loci with conserved links
Source: eLife. 2022 Dec 9;11:e83691. doi: 10.7554/eLife.83691 (PMC9757828; doi:10.7554/eLife.83691)
Supplement: Source data 1. — Here is given the locus and library identifiers, abundance of the locus and all sRNAs aligned to the hairpin strand (l=length, a=abundance). Most-abundant sequence (MAS) and cited MASs are shown for each locus. Lower case nucleotides indicate mismatches with the reference. [file elife-83691-data1.zip › Source Data 1 - expression profiles/PID1077.Bd-milR30.SRR8374847.txt]

species:   Bodot
pid:       PID1077
parent:    Bd-milR30
paralog:   
locus:     SACU01000006.1:609050-609351
matures:   ['UGUAUUCCCGCUCUUGCCAUUC', 'AUGACGAGGAUGAGGAUACAAUC']
srr:       SRR8374847
genome:    /Users/jax/+Genomes/Fungal_genomes/Bodot.GCA_011064635.1_ASM1106463v1_genomic.fa
alignment: /media/data/njohnson/+SeqLibraries/FunHP_libraries/Hu2019-my.SRR8374847.cram
call:      samtools view /media/data/njohnson/+SeqLibraries/FunHP_libraries/Hu2019-my.SRR8374847.cram SACU01000006.1:609050-609351

0 out of bounds
4 alignments
4 proper strand
4 stranded perfect matches

        ************************                 *************************                                                                                                                                                                                                                                    
UUUGGAAUGAUGUAUUCCCGCUCUUGCCAUUCAGUGACUGGACGUUGCAAGAUGACGAGGAUGAGGAUACAAUCCAAGCUUCGGAGAUUCAGCUCCUUACGAAGCGUGUACUUGAGUCGCAAGAUUUCGAGCAGGAUCUCAAAGAUGCCCUUUUUGGUGUUGACGAAGCGGACGAAACGUUCGAUAUGGUAGUCGGAUCUACUGUAUCAGAUGUGCGCAUACCAGUUCAUCAGUGGAUAAUUGCUGCACGCAGCAAAGUCCUCCGGCAAGGUCUCGCGGAGUUCCGAGAAUUAGGUUCCUUC
...((((((((((((((.((.(((((.((((..(((((.....)))))..)))).))))).)).)))))).)))...(((((((((((((.(((((((.(((..((......))..))).))).....)))).)))))))...((((((......))))))..))))))(((((...)))))((((((((((......)))))))))).((((.((........)).))))...((((..((((((....)))))).)))).((.....))(((((.(.....)))))).....)))))...
----------UGUAUUCCCGCUCUUGCCAUUC------------------------------------------------------------------------------------------------------------------------------------------------------------------------------------------------------------------------------------------------------------------------------ l=22 a=2 c
---------------------------------------------------AUGACGAGGAUGAGGAUACAAUC------------------------------------------------------------------------------------------------------------------------------------------------------------------------------------------------------------------------------------ l=23 a=0 c*
----------UGUAUUCCCGCUCUUGCCAUUC------------------------------------------------------------------------------------------------------------------------------------------------------------------------------------------------------------------------------------------------------------------------------ l=22 a=2 ma
---------------------------------------------------AUGACGAGGAUGAGGAUACAAUC------------------------------------------------------------------------------------------------------------------------------------------------------------------------------------------------------------------------------------ l=23 a=0 ma*

--------------------------------AGUGACUGGACGUUGCAAGAUGACG----------------------------------------------------------------------------------------------------------------------------------------------------------------------------------------------------------------------------------------------------- l=25 a=1 
----------UGUAUUCCCGCUCUUGCCAUU------------------------------------------------------------------------------------------------------------------------------------------------------------------------------------------------------------------------------------------------------------------------------- l=21 a=1 
----------UGUAUUCCCGCUCUUGCCAUUC------------------------------------------------------------------------------------------------------------------------------------------------------------------------------------------------------------------------------------------------------------------------------ l=22 a=2 (c,ma)

mb-01011
ax-1010111
ku-01
ss-101101111110
fn-111
