# Supplementary material for: Comprehensive re-analysis of hairpin small RNAs in fungi reveals loci with conserved links
Source: eLife. 2022 Dec 9;11:e83691. doi: 10.7554/eLife.83691 (PMC9757828; doi:10.7554/eLife.83691)
Supplement: Source data 1. — Here is given the locus and library identifiers, abundance of the locus and all sRNAs aligned to the hairpin strand (l=length, a=abundance). Most-abundant sequence (MAS) and cited MASs are shown for each locus. Lower case nucleotides indicate mismatches with the reference. [file elife-83691-data1.zip › Source Data 1 - expression profiles/PID1954.n_os_milR_66.SRR12952904.txt]

species:   Opsin
pid:       PID1954
parent:    n_os_milR_66
paralog:   
locus:     JAAVMX010000005.1:2913114-2913239
matures:   ['UACGGCUCGCCUGUAUAGUUCU', 'AAUCCGUAGAAAGAGUGUAUA']
srr:       SRR12952904
genome:    /Users/jax/+Genomes/Fungal_genomes/Opsin.GCA_012934285.1_ASM1293428v1_genomic.fa
alignment: /media/data/njohnson/+SeqLibraries/FunHP_libraries/Zhang2021-wd.SRR12952904.cram
call:      samtools view /media/data/njohnson/+SeqLibraries/FunHP_libraries/Zhang2021-wd.SRR12952904.cram JAAVMX010000005.1:2913114-2913239

0 out of bounds
69 alignments
69 proper strand
66 stranded perfect matches

  *************************                                                                       **************************  
GGUAAGAAUCCGUAGAAAGAGUGUAUAAAAAUAGCCUAGCCGGGCUUUAACUAUAUAAUAUACGUCCGUAAAGAUAUAGACCUUAUUAUCGAGAAUAUUAUACGGCUCGCCUGUAUAGUUCUUACC
(((((((((..(((.(..((((((((((....(((((....)))))....((((((....(((....)))...))))))..(((......)))....)))))).))))...).))).)))))))))
----------------------------------------------------------------------------------------------------UACGGCUCGCCUGUAUAGUUCU---- l=22 a=0 c
------AAUCCGUAGAAAGAGUGUAUA--------------------------------------------------------------------------------------------------- l=21 a=0 c*
----------------------------------------------------------------------------------------------------UACGGCUCGCCUGUAUAGUUCUUA-- l=24 a=64 ma
----AGAAUCCGUAGAAAGAGUGUAUA--------------------------------------------------------------------------------------------------- l=23 a=0 ma*

-----------------------------------------------------------------------------------------------------ACGGCUCGCCUGUAUAGUUCUUA-- l=23 a=1 
----------------------------------------------------------------------------------------------------UACGGCUCGCCUGUAUAGUUCUUA-- l=24 a=64 (ma)
----------------------------------------------------------------------------------------------------UACGGCUCGCCUGUAUAGUUCUaA-- l=24 a=1 
----------------------------------------------------------------------------------------------------UACGGCUCGCCUGUAUAGUUCUUAu- l=25 a=2 
---------------------------------------------------------------------------------------------------AUACGGCUCGCCUGUAUAGUUCUUA-- l=25 a=1 

mb-01011
ax-1001111
ku-01
ss-111111101110
fn-111
