# Supplementary material for: Comprehensive re-analysis of hairpin small RNAs in fungi reveals loci with conserved links
Source: eLife. 2022 Dec 9;11:e83691. doi: 10.7554/eLife.83691 (PMC9757828; doi:10.7554/eLife.83691)
Supplement: Source data 1. — Here is given the locus and library identifiers, abundance of the locus and all sRNAs aligned to the hairpin strand (l=length, a=abundance). Most-abundant sequence (MAS) and cited MASs are shown for each locus. Lower case nucleotides indicate mismatches with the reference. [file elife-83691-data1.zip › Source Data 1 - expression profiles/PID1892.n_os_milR_94.SRR12952901.txt]

species:   Opsin
pid:       PID1892
parent:    n_os_milR_94
paralog:   
locus:     JAAVMX010000004.1:4384128-4384230
matures:   ['UCCGAAGAGCUGCUGCUUAGAGA', 'UUUAGCUGCGGCUAUGGACU']
srr:       SRR12952901
genome:    /Users/jax/+Genomes/Fungal_genomes/Opsin.GCA_012934285.1_ASM1293428v1_genomic.fa
alignment: /media/data/njohnson/+SeqLibraries/FunHP_libraries/Zhang2021-wd.SRR12952901.cram
call:      samtools view /media/data/njohnson/+SeqLibraries/FunHP_libraries/Zhang2021-wd.SRR12952901.cram JAAVMX010000004.1:4384128-4384230

0 out of bounds
0 alignments
0 proper strand
0 stranded perfect matches

*************************                                                        **********************
AGUCCGAAGAGCUGCUGCUUAGAGAAGCGGGCGAAGGGGAACGCCGGCUUAGAAUAGGGAGUCGGCUUGGCCGAGCGUGCGGCUUUAGCUGCGGCUAUGGACU
((((((...((((((.(((.((((..(((.((...((.....((((((((........))))))))....))..)).)))..))))))).)))))).))))))
--UCCGAAGAGCUGCUGCUUAGAGA------------------------------------------------------------------------------ l=23 a=0 c
-----------------------------------------------------------------------------------UUUAGCUGCGGCUAUGGACU l=20 a=0 c*
--UCCGAAGAGCUGCUGCUUAGAGA------------------------------------------------------------------------------ l=23 a=0 ma
-----------------------------------------------------------------------------------UUUAGCUGCGGCUAUGGACU l=20 a=0 ma*


No alignments to locus

mb-01011
ax-1011011
ku-01
ss-000110011100
fn-001
