# Supplementary material for: Comprehensive re-analysis of hairpin small RNAs in fungi reveals loci with conserved links
Source: eLife. 2022 Dec 9;11:e83691. doi: 10.7554/eLife.83691 (PMC9757828; doi:10.7554/eLife.83691)
Supplement: Source data 1. — Here is given the locus and library identifiers, abundance of the locus and all sRNAs aligned to the hairpin strand (l=length, a=abundance). Most-abundant sequence (MAS) and cited MASs are shown for each locus. Lower case nucleotides indicate mismatches with the reference. [file elife-83691-data1.zip › Source Data 1 - expression profiles/PID1634.Ssc-milR-110.SRR12527894.txt]

species:   Scscl
pid:       PID1634
parent:    Ssc-milR-110
paralog:   
locus:     NW_001820823.1:535102-535176
matures:   ['UUUGGUCAAUUUGGUCAACUUGG', 'AAUUUGAUCAAUUUGGUCAAUUU']
srr:       SRR12527894
genome:    /Users/jax/+Genomes/Fungal_genomes/Scscl.GCF_000146945.2_ASM14694v2.fa
alignment: /media/data/njohnson/+SeqLibraries/FunHP_libraries/Xia2020-rh.SRR12527894.cram
call:      samtools view /media/data/njohnson/+SeqLibraries/FunHP_libraries/Xia2020-rh.SRR12527894.cram NW_001820823.1:535102-535176

0 out of bounds
8 alignments
5 proper strand
5 stranded perfect matches

           ************************     ************************           
AUUUGGUCAAUUUGGUCAAUUUGGUCAACUUGGUCAAUUUGGUCAAUUUGAUCAAUUUGGUCAAUUUGGUCAACU
..((((((((.((((((((.((((((((.(((((((...))))))).)))))))).)))))))).))))))))..
----------UUUGGUCAAUUUGGUCAACUUGG------------------------------------------ l=23 a=0 c
--------------------------------------------AAUUUGAUCAAUUUGGUCAAUUU-------- l=23 a=0 c*
------------------------------------------UCAAUUUGAUCAAUUUGGUCAA----------- l=22 a=3 ma
-------------GGUCAAUUUGGUCAACUUGGUC---------------------------------------- l=22 a=0 ma*

------------------------------------------UCAAUUUGAUCAAUUUGGUCA------------ l=21 a=2 
------------------------------------------UCAAUUUGAUCAAUUUGGUCAA----------- l=22 a=3 (ma)

mb-01011
ax-1011011
ku-01
ss-111110111110
fn-101
