# Supplementary material for: Comprehensive re-analysis of hairpin small RNAs in fungi reveals loci with conserved links
Source: eLife. 2022 Dec 9;11:e83691. doi: 10.7554/eLife.83691 (PMC9757828; doi:10.7554/eLife.83691)
Supplement: Source data 1. — Here is given the locus and library identifiers, abundance of the locus and all sRNAs aligned to the hairpin strand (l=length, a=abundance). Most-abundant sequence (MAS) and cited MASs are shown for each locus. Lower case nucleotides indicate mismatches with the reference. [file elife-83691-data1.zip › Source Data 1 - expression profiles/PID1723.Ssc-milR-199.SRR12527897.txt]

species:   Scscl
pid:       PID1723
parent:    Ssc-milR-199
paralog:   
locus:     NW_001820833.1:2373156-2373240
matures:   ['UUACAUGAUUGCCUUCGCAG', 'GGGGUUGUAAUUGUGGUCAU']
srr:       SRR12527897
genome:    /Users/jax/+Genomes/Fungal_genomes/Scscl.GCF_000146945.2_ASM14694v2.fa
alignment: /media/data/njohnson/+SeqLibraries/FunHP_libraries/Xia2020-rh.SRR12527897.cram
call:      samtools view /media/data/njohnson/+SeqLibraries/FunHP_libraries/Xia2020-rh.SRR12527897.cram NW_001820833.1:2373156-2373240

0 out of bounds
0 alignments
0 proper strand
0 stranded perfect matches

        **********************                        **********************         
AGGGCAGGGUUUACAUGAUUGCCUUCGCAGGGGGGGUUUGGGCCGGUAGGCCUUUUGGGGUUGUAAUUGUGGUCAUCCUCGUCCA
.(((((((((...(((((((((..((.((((........(((((....))))))))).))..)))))))))...))))).)))).
----------UUACAUGAUUGCCUUCGCAG------------------------------------------------------- l=20 a=0 c
--------------------------------------------------------GGGGUUGUAAUUGUGGUCAU--------- l=20 a=0 c*
----------UUACAUGAUUGCCUUCGCAG------------------------------------------------------- l=20 a=0 ma
--------------------------------------------------------GGGGUUGUAAUUGUGGUCAU--------- l=20 a=0 ma*


No alignments to locus

mb-01011
ax-1001011
ku-01
ss-000110001100
fn-001
