# Supplementary material for: Comprehensive re-analysis of hairpin small RNAs in fungi reveals loci with conserved links
Source: eLife. 2022 Dec 9;11:e83691. doi: 10.7554/eLife.83691 (PMC9757828; doi:10.7554/eLife.83691)
Supplement: Source data 1. — Here is given the locus and library identifiers, abundance of the locus and all sRNAs aligned to the hairpin strand (l=length, a=abundance). Most-abundant sequence (MAS) and cited MASs are shown for each locus. Lower case nucleotides indicate mismatches with the reference. [file elife-83691-data1.zip › Source Data 1 - expression profiles/MI0019253.ath-MIR5664.SRR9216050.txt]

species:   Artha
pid:       MI0019253
parent:    ath-MIR5664
paralog:   
locus:     1:17386795-17387008
matures:   ['AUAGUCAAUUUUAUCGGUCUG', 'GACCGAUAAAAGUGACUAUAU']
srr:       SRR9216050
genome:    /Users/jax/+Genomes/Plant_genomes/Artha.TAIR10_chr_all.fa
alignment: /media/data/njohnson/+SeqLibraries/FunHP_libraries/Artha.SRR9216050.cram
call:      samtools view /media/data/njohnson/+SeqLibraries/FunHP_libraries/Artha.SRR9216050.cram 1:17386795-17387008

0 out of bounds
11 alignments
7 proper strand
3 stranded perfect matches

                      *************************                                                                                                                        *************************                      
UUGUCGUCUAUGAUGAAUAUAGUCAAUUUUAUCGGUCUGCAAUAGGCAAAUAAAACAUGCAAUUACUUUGGUCACGGACAAAUUAUUUUUAUGGCUAUUGAGACCAUCUUUAAGUAAUAAAUAAAAAAUACGAUUAUCCACGAACAAAGUAAUCAUCUGUUUUAUUUGCCUAUUGUAGACCGAUAAAAGUGACUAUAUAUAUCAUAGACGACAU
.((((((((((((((.(((((((((.(((((((((((((((((((((((((((((((....(((((((((.((..(((.....(((((((((((((....)).))))................)))))))......)))..)).)))))))))....))))))))))))))))))))))))))))))).))))))))).)))))))))))))).
------------------AUAGUCAAUUUUAUCGGUCUG------------------------------------------------------------------------------------------------------------------------------------------------------------------------------- l=21 a=0 c
---------------------------------------------------------------------------------------------------------------------------------------------------------------------------------GACCGAUAAAAGUGACUAUAU---------------- l=21 a=0 c*
------------------------AAUUUUAUCGGUCUGCAAUAGGC----------------------------------------------------------------------------------------------------------------------------------------------------------------------- l=23 a=1 ma
-------------------------------------------------------------------------------------------------------------------------------------------------------------------------CUAUUGUAGACCGAUAAAAGUGA---------------------- l=23 a=0 ma*

------------------------AAUUUUAUCGGUCUGCAAUAGGC----------------------------------------------------------------------------------------------------------------------------------------------------------------------- l=23 a=1 (ma)
-----------------------------------------------------------------------------------------------------------------------------------------------------UAAUCAUCUGUUUUAUUUGCCUc------------------------------------------ l=23 a=1 
---------------------------------------------------------------------------------------------------------------------------------------------------------------UUUUAUUUGCCUAUUGUAGACCa-------------------------------- l=23 a=3 
--------------------------------------------------------------------------------------------------------------------------------------------------------------------------UAUUGUAGACCGAUAAAAGUG----------------------- l=21 a=1 
--------------------------------------------------------------------------------------------------------------------------------------------------------------------------------AGACCGAUAAAAGUGACUAUA----------------- l=21 a=1 

mb-01111
ax-1011011
ku-01
ss-110110111100
fn-001
