# Supplementary material for: Comprehensive re-analysis of hairpin small RNAs in fungi reveals loci with conserved links
Source: eLife. 2022 Dec 9;11:e83691. doi: 10.7554/eLife.83691 (PMC9757828; doi:10.7554/eLife.83691)
Supplement: Source data 1. — Here is given the locus and library identifiers, abundance of the locus and all sRNAs aligned to the hairpin strand (l=length, a=abundance). Most-abundant sequence (MAS) and cited MASs are shown for each locus. Lower case nucleotides indicate mismatches with the reference. [file elife-83691-data1.zip › Source Data 1 - expression profiles/PID0561.Rhi-milR-42.SRR1994874.txt]

species:   Rhsol
pid:       PID0561
parent:    Rhi-milR-42
paralog:   
locus:     KB317729.1:118633-118711
matures:   ['CACGGUCUGUCCACCAAGAG', 'CCUGGAUCGGAGCAGGUCCGUGCC']
srr:       SRR1994874
genome:    /Users/jax/+Genomes/Fungal_genomes/Rhsol.AFRT00000000.1_scaffolds.fa
alignment: /media/data/njohnson/+SeqLibraries/FunHP_libraries/Lin2016-hq.SRR1994874.cram
call:      samtools view /media/data/njohnson/+SeqLibraries/FunHP_libraries/Lin2016-hq.SRR1994874.cram KB317729.1:118633-118711

1 out of bounds
12 alignments
12 proper strand
12 stranded perfect matches

        ***********************            ***************************         
AGCCUCUUCCCACGGUCUGUCCACCAAGAGCAAGUUCACGAUCACUCCUGGAUCGGAGCAGGUCCGUGCCACCAUUGCC
.((.......((((((((((((.(((.(((..(........)..))).)))...))).)))).)))))........)).
----------CACGGUCUGUCCACCAAGAG------------------------------------------------- l=20 a=0 c
----------------------------------------------CCUGGAUCGGAGCAGGUCCGUGCC--------- l=24 a=0 c*
----------CACGGUCUGUCCACCAAGAGC------------------------------------------------ l=21 a=3 ma
---------------------------------------------UCCUGGAUCGGAGCAGGUCCGUGCC--------- l=25 a=0 ma*

------UUCCCACGGUCUGUCCACCAAGAGC------------------------------------------------ l=25 a=2 
-------UCCCACGGUCUGUCCACCAAGAGCAAGUU------------------------------------------- l=29 a=1 
--------CCCACGGUCUGUCCACCAAGAGC------------------------------------------------ l=23 a=1 
---------CCACGGUCUGUCCACCAAGAGC------------------------------------------------ l=22 a=1 
---------CCACGGUCUGUCCACCAAGAGCA----------------------------------------------- l=23 a=1 
----------CACGGUCUGUCCACCAAGAGC------------------------------------------------ l=21 a=3 (ma)
-----------ACGGUCUGUCCACCAAGAGC------------------------------------------------ l=20 a=1 
------------CGGUCUGUCCACCAAGAGCAAG--------------------------------------------- l=22 a=1 
------------------------------------------CACUCCUGGAUCGGAGCAGGUCCGUGC---------- l=27 a=1 

mb-01011
ax-1011011
ku-01
ss-101111101000
fn-111
