# Supplementary material for: Comprehensive re-analysis of hairpin small RNAs in fungi reveals loci with conserved links
Source: eLife. 2022 Dec 9;11:e83691. doi: 10.7554/eLife.83691 (PMC9757828; doi:10.7554/eLife.83691)
Supplement: Source data 1. — Here is given the locus and library identifiers, abundance of the locus and all sRNAs aligned to the hairpin strand (l=length, a=abundance). Most-abundant sequence (MAS) and cited MASs are shown for each locus. Lower case nucleotides indicate mismatches with the reference. [file elife-83691-data1.zip › Source Data 1 - expression profiles/PID0617.Rhi-milR-119.SRR1994874.txt]

species:   Rhsol
pid:       PID0617
parent:    Rhi-milR-119
paralog:   
locus:     KB317777.1:7095-7207
matures:   ['UCAUUCAAGGGAGCGGAACAA', 'CAUCCGUUCCUUUGAGUACU']
srr:       SRR1994874
genome:    /Users/jax/+Genomes/Fungal_genomes/Rhsol.AFRT00000000.1_scaffolds.fa
alignment: /media/data/njohnson/+SeqLibraries/FunHP_libraries/Lin2016-hq.SRR1994874.cram
call:      samtools view /media/data/njohnson/+SeqLibraries/FunHP_libraries/Lin2016-hq.SRR1994874.cram KB317777.1:7095-7207

1 out of bounds
47 alignments
41 proper strand
32 stranded perfect matches

                 **************************                           *************************                  
CUUGGGAUUUCUCUCCAAGUCAUUCAAGGGAGCGGAACAAAACUACAACACACACAACAAGGAACUCCUUGCUAUCAUCCGUUCCUUUGAGUACUGGCAAACAUUUCUGGAAG
.((.(((.......(((.((.(((((((((((((((.....................(((((....)))))......))))))))))))))))))))........))).))..
-------------------UCAUUCAAGGGAGCGGAACAA------------------------------------------------------------------------- l=21 a=1 c
---------------------------------------------------------------------------CAUCCGUUCCUUUGAGUACU------------------ l=20 a=0 c*
-------------------UCAUUCAAGGGAGCGGAACAAAAC---------------------------------------------------------------------- l=24 a=23 ma
------------------------------------------------------------------------UAUCAUCCGUUCCUUUGAGUACU------------------ l=23 a=0 ma*

---------------------------------------------------------------------------------------UGAGUACUGGCAAACAUUUCUGG--- l=23 a=1 
--------------------------------------------------------------------------UCAUCCGUUCCUUUGAaUACUGGC--------------- l=24 a=1 
-----------------------UCAAGGGAGCGGAgCAAAAC---------------------------------------------------------------------- l=20 a=1 
-----------------------UCAAGGGAGCGGAACAAAACa--------------------------------------------------------------------- l=21 a=1 
-----------------------UCAAGGGAGCGGAACgAAACUA-------------------------------------------------------------------- l=22 a=1 
-----------------------UCAAGGGAGCGGAACAAAACUA-------------------------------------------------------------------- l=22 a=1 
---------------------uUUCAAGGGAGCGGAACAAAAC---------------------------------------------------------------------- l=22 a=4 
-------------------UCAUUCAAGGGAGCGGAACA-------------------------------------------------------------------------- l=20 a=1 
-------------------UCAUUCAAGGGAGCGGAACAA------------------------------------------------------------------------- l=21 a=1 (c)
-------------------UCAUUCAAGGGAGCGGAACAAA------------------------------------------------------------------------ l=22 a=2 
-------------------UCAUUCAAGGGAGCGGAACAAAA----------------------------------------------------------------------- l=23 a=2 
-------------------UCAUUCAAGGGAGCGGAACAAAAC---------------------------------------------------------------------- l=24 a=23 (ma)
-------------------UCuUUCAAGGGAGCGGAACAAAAC---------------------------------------------------------------------- l=24 a=1 
-------------------UCAUUCAAGGGAGCGGAACAAAACU--------------------------------------------------------------------- l=25 a=1 

mb-01111
ax-1001011
ku-01
ss-111111101110
fn-111
