# Supplementary material for: Comprehensive re-analysis of hairpin small RNAs in fungi reveals loci with conserved links
Source: eLife. 2022 Dec 9;11:e83691. doi: 10.7554/eLife.83691 (PMC9757828; doi:10.7554/eLife.83691)
Supplement: Source data 1. — Here is given the locus and library identifiers, abundance of the locus and all sRNAs aligned to the hairpin strand (l=length, a=abundance). Most-abundant sequence (MAS) and cited MASs are shown for each locus. Lower case nucleotides indicate mismatches with the reference. [file elife-83691-data1.zip › Source Data 1 - expression profiles/PID0668.Fg-HN-milR33.SRR2970501_1.txt]

species:   Fugra
pid:       PID0668
parent:    Fg-HN-milR33
paralog:   
locus:     CM000577.1:7215152-7215334
matures:   ['UCAGAGCGGUGAUUGAUCAAGAU', 'CUUGUCAAUUAUCGGUCUGAUC']
srr:       SRR2970501_1
genome:    /Users/jax/+Genomes/Fungal_genomes/Fugra.AACM00000000.2_scaffolds.fa
alignment: /media/data/njohnson/+SeqLibraries/FunHP_libraries/Wang2016-nz.SRR2970501_1.cram
call:      samtools view /media/data/njohnson/+SeqLibraries/FunHP_libraries/Wang2016-nz.SRR2970501_1.cram CM000577.1:7215152-7215334

0 out of bounds
50 alignments
50 proper strand
25 stranded perfect matches

          ************************                                                                                                                  *************************          
CAAAGUUCAAAUCUUGUCAAUUAUCGGUCUGAUCUGAUGAGCAGUAGAGUUCAAGUGGUUAAUGAUGUUGUAGAUGGAAAGAUUUACUAUAAGUUUAUCUACCCAUCAAACAGUAUUGUUCUCCAUUUAACCCACAUUGCCUCUGUCUGAUCAGAGCGGUGAUUGAUCAAGAUUUGAACUUCG
..((((((((((((((((((((((((.(((((((.((((((((((.(.(((.((((((..(((((((((((.(((((..((((..(((...)))..))))..)))))..)))))))))))..))))))))).)..)))).))).))).))))))).)))))))))).))))))))))))))..
------------------------------------------------------------------------------------------------------------------------------------------------------UCAGAGCGGUGAUUGAUCAAGAU---------- l=23 a=17 c
------------CUUGUCAAUUAUCGGUCUGAUC----------------------------------------------------------------------------------------------------------------------------------------------------- l=22 a=0 c*
------------------------------------------------------------------------------------------------------------------------------------------------------UCAGAGCGGUGAUUGAUCAAGAU---------- l=23 a=17 ma
------------CUUGUCAAUUAUCGGUCUGAUC----------------------------------------------------------------------------------------------------------------------------------------------------- l=22 a=0 ma*

------------------------------------------------------------------------------------------------------------------------------------------------------UCAGAGCGGUGAUUGAUCAAGA----------- l=22 a=1 
------------------------------------------------------------------------------------------------------------------------------------------------------UCAGAGCGGUGAUUGAUCAAGAU---------- l=23 a=17 (c,ma)
------------------------------------------------------------------------------------------------------------------------------------------------------UCAGAGCGGUGAUUGAUCAAGAa---------- l=23 a=2 
------------------------------------------------------------------------------------------------------------------------------------------------------UCAGAGCGGUGAUUGAUCAAGAUa--------- l=24 a=21 
------------------------------------------------------------------------------------------------------------------------------------------------------UCAGAGCGGUGAUUGAUCAAGAUU--------- l=24 a=7 
------------------------------------------------------------------------------------------------------------------------------------------------------UCAGAGCGGUGAUUGAUCAAGAUUa-------- l=25 a=1 
-----------UCUUGUCAAUUAUCGGUCUGAa------------------------------------------------------------------------------------------------------------------------------------------------------ l=22 a=1 

mb-01111
ax-1011011
ku-01
ss-111111111100
fn-111
