# Supplementary material for: Comprehensive re-analysis of hairpin small RNAs in fungi reveals loci with conserved links
Source: eLife. 2022 Dec 9;11:e83691. doi: 10.7554/eLife.83691 (PMC9757828; doi:10.7554/eLife.83691)
Supplement: Source data 1. — Here is given the locus and library identifiers, abundance of the locus and all sRNAs aligned to the hairpin strand (l=length, a=abundance). Most-abundant sequence (MAS) and cited MASs are shown for each locus. Lower case nucleotides indicate mismatches with the reference. [file elife-83691-data1.zip › Source Data 1 - expression profiles/PID0505.Rhi-milR-132.SRR1994872.txt]

species:   Rhsol
pid:       PID0505
parent:    Rhi-milR-132
paralog:   
locus:     KB317837.1:9796-9886
matures:   ['UGAUGGGACUUCCUGAGUGG', 'AGGACUUGGGAGGAUUAUUGGG']
srr:       SRR1994872
genome:    /Users/jax/+Genomes/Fungal_genomes/Rhsol.AFRT00000000.1_scaffolds.fa
alignment: /media/data/njohnson/+SeqLibraries/FunHP_libraries/Lin2016-hq.SRR1994872.cram
call:      samtools view /media/data/njohnson/+SeqLibraries/FunHP_libraries/Lin2016-hq.SRR1994872.cram KB317837.1:9796-9886

1 out of bounds
29 alignments
26 proper strand
25 stranded perfect matches

        ***********************                          *************************         
AGCGAACCCCUGAUGGGACUUCCUGAGUGGGUGCCCAACGCUUUGAACCAGGAUUUGCCCAGGACUUGGGAGGAUUAUUGGGAAGAAACAA
........((((((((..(((((((((((((((.((..............))...)))))...)))))))))).)))))))).........
----------UGAUGGGACUUCCUGAGUGG------------------------------------------------------------- l=20 a=0 c
------------------------------------------------------------AGGACUUGGGAGGAUUAUUGGG--------- l=22 a=0 c*
----------UGAUGGGACUUCCUGAGUGGG------------------------------------------------------------ l=21 a=7 ma
-----------------------------------------------------------CAGGACUUGGGAGGAUUAUUGGG--------- l=23 a=1 ma*

----------UGAUGGGACUUCCUGAGUGGG------------------------------------------------------------ l=21 a=7 (ma)
----------UGAUGGGACUUCCUGAGUGGGg----------------------------------------------------------- l=22 a=1 
----------UGAUGGGACUUCCUGAGUGGGU----------------------------------------------------------- l=22 a=3 
----------UGAUGGGACUUCCUGAGUGGGUG---------------------------------------------------------- l=23 a=2 
----------UGAUGGGACUUCCUGAGUGGGUGC--------------------------------------------------------- l=24 a=1 
----------UGAUGGGACUUCCUGAGUGGGUGCC-------------------------------------------------------- l=25 a=1 
-------------------------------UGCCCAACGCUUUGAACCAGGA-------------------------------------- l=22 a=1 
-------------------------------------ACGCUUUGAACCAGGAUUUGCCCA------------------------------ l=24 a=1 
-----------------------------------------UUUGAACCAGGAUUUGCCCAGGAC-------------------------- l=24 a=1 
---------------------------------------------------------CCCAGGACUUGGGAGGAUUAUUGG---------- l=24 a=2 
----------------------------------------------------------CCAGGACUUGGGAGGAUUAUUGG---------- l=23 a=1 
-----------------------------------------------------------CAGGACUUGGGAGGAUUAUUGG---------- l=22 a=1 
-----------------------------------------------------------CAGGACUUGGGAGGAUUAUUGGG--------- l=23 a=1 (ma*)
------------------------------------------------------------AGGACUUGGGAGGAUUAUUGGGA-------- l=23 a=1 
------------------------------------------------------------AGGACUUGGGAGGAUUAUUGGGAA------- l=24 a=1 
-----------------------------------------------------------------UUGGGAGGAUUAUUGGGAAGAAACA- l=25 a=1 

mb-01011
ax-1111011
ku-01
ss-111111111101
fn-111
