# Supplementary material for: Comprehensive re-analysis of hairpin small RNAs in fungi reveals loci with conserved links
Source: eLife. 2022 Dec 9;11:e83691. doi: 10.7554/eLife.83691 (PMC9757828; doi:10.7554/eLife.83691)
Supplement: Source data 1. — Here is given the locus and library identifiers, abundance of the locus and all sRNAs aligned to the hairpin strand (l=length, a=abundance). Most-abundant sequence (MAS) and cited MASs are shown for each locus. Lower case nucleotides indicate mismatches with the reference. [file elife-83691-data1.zip › Source Data 1 - expression profiles/PID1128.Bd-milR29.SRR8374848.txt]

species:   Bodot
pid:       PID1128
parent:    Bd-milR29
paralog:   
locus:     SACU01000006.1:3289852-3290061
matures:   ['UUCCUCGCCUCCGCUGCUGUAC', 'ACAGUCGCGACAAGGCAGGAGCCACCACCGC']
srr:       SRR8374848
genome:    /Users/jax/+Genomes/Fungal_genomes/Bodot.GCA_011064635.1_ASM1106463v1_genomic.fa
alignment: /media/data/njohnson/+SeqLibraries/FunHP_libraries/Hu2019-my.SRR8374848.cram
call:      samtools view /media/data/njohnson/+SeqLibraries/FunHP_libraries/Hu2019-my.SRR8374848.cram SACU01000006.1:3289852-3290061

0 out of bounds
6 alignments
6 proper strand
6 stranded perfect matches

        ************************                                                                                                                                       *********************************          
CCUCUUUGUCUUCCUCGCCUCCGCUGCUGUACCUGGCUUUGCUGCCUCCUCUUCGGGCCGUCGCUUCGCUCGCCCUUUUAUCUCAACUCCUACGCCUCCGCUCUCCGCUCUACCCUCCGUCGCGCGCUCUCAGCCUGACCGCAAUUCACCACACUAUCCUUACCUGAAUACAGUCGCGACAAGGCAGGAGCCACCACCGCCAAAAUGAGU
.(((((((.((((((.((((.(((.((((((...(((......)))........((((((......))...))))........................((.....))..........((((.((.......)).)))).............................)))))).)))...)))))))))........).))))..))).
----------UUCCUCGCCUCCGCUGCUGUAC---------------------------------------------------------------------------------------------------------------------------------------------------------------------------------- l=22 a=5 c
-------------------------------------------------------------------------------------------------------------------------------------------------------------------------ACAGUCGCGACAAGGCAGGAGCCACCACCGC---------- l=31 a=0 c*
----------UUCCUCGCCUCCGCUGCUGUAC---------------------------------------------------------------------------------------------------------------------------------------------------------------------------------- l=22 a=5 ma
-------------------------------------------------------------------------------------------------------------------------------------------------------------------------ACAGUCGCGACAAGGCAGGAGCCACCACCGC---------- l=31 a=0 ma*

----------UUCCUCGCCUCCGCUGCUGUAC---------------------------------------------------------------------------------------------------------------------------------------------------------------------------------- l=22 a=5 (c,ma)
------------------------------------------------------------------------------------------------------------------------------------------------------------------------UACAGUCGCGACAAGGCAGGA--------------------- l=21 a=1 

mb-00011
ax-1001111
ku-01
ss-111111101010
fn-111
