# Supplementary material for: Comprehensive re-analysis of hairpin small RNAs in fungi reveals loci with conserved links
Source: eLife. 2022 Dec 9;11:e83691. doi: 10.7554/eLife.83691 (PMC9757828; doi:10.7554/eLife.83691)
Supplement: Source data 1. — Here is given the locus and library identifiers, abundance of the locus and all sRNAs aligned to the hairpin strand (l=length, a=abundance). Most-abundant sequence (MAS) and cited MASs are shown for each locus. Lower case nucleotides indicate mismatches with the reference. [file elife-83691-data1.zip › Source Data 1 - expression profiles/PID1063.Bd-milR16.SRR8374850.txt]

species:   Bodot
pid:       PID1063
parent:    Bd-milR16
paralog:   
locus:     MU009151.1:2589431-2589572
matures:   ['GACGACGACGACUUCACGACAGC', 'CUGGCGUGGAUACGGAGUCGCAGU']
srr:       SRR8374850
genome:    /Users/jax/+Genomes/Fungal_genomes/Bodot.GCA_011064635.1_ASM1106463v1_genomic.fa
alignment: /media/data/njohnson/+SeqLibraries/FunHP_libraries/Hu2019-my.SRR8374850.cram
call:      samtools view /media/data/njohnson/+SeqLibraries/FunHP_libraries/Hu2019-my.SRR8374850.cram MU009151.1:2589431-2589572

0 out of bounds
6 alignments
6 proper strand
5 stranded perfect matches

    ***********************                                                                                       ************************    
UCCUGCAUCCGACGACGACGACUUCACGACAGCCCCGGACGACAACUGUAGAAAUGGCUCCCAAGACUAAGCGUAUGUUACAUUUUGCCCUCAACCGCGACCGACUAGCCUGGCGUGGAUACGGAGUCGCAGUAUUGCACCC
...((((..(..((((..((..((((((.((((..(((........(((((.....(((..........))).....)))))..((((........)))))))....).))).))))))..))..))))..)...))))...
----------GACGACGACGACUUCACGACAGC------------------------------------------------------------------------------------------------------------- l=23 a=0 c
-------------------------------------------------------------------------------------------------------------CUGGCGUGGAUACGGAGUCGCAGU--------- l=24 a=0 c*
------AUCCGACGACGACGACUUCAC------------------------------------------------------------------------------------------------------------------- l=21 a=1 ma
--------------------------------------------------------------------------------------------------------------------GGAUACGGAGUCGCAGUAUUGC---- l=22 a=0 ma*

------AUCCGACGACGACGACUUCAC------------------------------------------------------------------------------------------------------------------- l=21 a=1 (ma)
----------GACGACGACGACUUCACGACA--------------------------------------------------------------------------------------------------------------- l=21 a=1 
----------------------------------------GACAACUGUAGAAAUGGCUCCC-------------------------------------------------------------------------------- l=22 a=1 
-----------------------------------------ACAACUGUAGAAAUGGCUCCu-------------------------------------------------------------------------------- l=21 a=1 
-------------------------------------------AACUGUAGAAAUGGCUCCC-------------------------------------------------------------------------------- l=19 a=1 
-------------------------------------------AACUGUAGAAAUGGCUCCCAAGACU-------------------------------------------------------------------------- l=25 a=1 

mb-01011
ax-1001011
ku-01
ss-100111101100
fn-011
