# Supplementary material for: Comprehensive re-analysis of hairpin small RNAs in fungi reveals loci with conserved links
Source: eLife. 2022 Dec 9;11:e83691. doi: 10.7554/eLife.83691 (PMC9757828; doi:10.7554/eLife.83691)
Supplement: Source data 1. — Here is given the locus and library identifiers, abundance of the locus and all sRNAs aligned to the hairpin strand (l=length, a=abundance). Most-abundant sequence (MAS) and cited MASs are shown for each locus. Lower case nucleotides indicate mismatches with the reference. [file elife-83691-data1.zip › Source Data 1 - expression profiles/PID0982.FgmilR-7dps-97.SRR6516242.txt]

species:   Fugra
pid:       PID0982
parent:    FgmilR-7dps-97
paralog:   
locus:     NC_026477.1:4288625-4288707
matures:   ['CGGCGUAUGAUGAUUUCUCUGAC', 'CAGUAAAUCAACCAUAUCUGUAUACCCGCG']
srr:       SRR6516242
genome:    /Users/jax/+Genomes/Fungal_genomes/Fugra.GCF_000240135.3_ASM24013v3_genomic.fa
alignment: /media/data/njohnson/+SeqLibraries/FunHP_libraries/Zeng2018-ds.SRR6516242.cram
call:      samtools view /media/data/njohnson/+SeqLibraries/FunHP_libraries/Zeng2018-ds.SRR6516242.cram NC_026477.1:4288625-4288707

0 out of bounds
5 alignments
5 proper strand
5 stranded perfect matches

*************************                          ********************************
AGCGGCGUAUGAUGAUUUCUCUGACUCGCAACCACAUUGGCGCCUUUCUUUAUCAGUAAAUCAACCAUAUCUGUAUACCCGCG
.((((.(((((.((((((..((((..(((..........)))..........)))).))))))..........))))))))).
--CGGCGUAUGAUGAUUUCUCUGAC---------------------------------------------------------- l=23 a=5 c
-----------------------------------------------------CAGUAAAUCAACCAUAUCUGUAUACCCGCG l=30 a=0 c*
--CGGCGUAUGAUGAUUUCUCUGAC---------------------------------------------------------- l=23 a=5 ma
-----------------------------------------------------CAGUAAAUCAACCAUAUCUGUAUACCCGCG l=30 a=0 ma*

--CGGCGUAUGAUGAUUUCUCUGAC---------------------------------------------------------- l=23 a=5 (c,ma)

mb-01011
ax-1001111
ku-01
ss-111111101010
fn-111
