# Supplementary material for: Comprehensive re-analysis of hairpin small RNAs in fungi reveals loci with conserved links
Source: eLife. 2022 Dec 9;11:e83691. doi: 10.7554/eLife.83691 (PMC9757828; doi:10.7554/eLife.83691)
Supplement: Source data 1. — Here is given the locus and library identifiers, abundance of the locus and all sRNAs aligned to the hairpin strand (l=length, a=abundance). Most-abundant sequence (MAS) and cited MASs are shown for each locus. Lower case nucleotides indicate mismatches with the reference. [file elife-83691-data1.zip › Source Data 1 - expression profiles/MI0019224.ath-MIR5648.SRR9216053.txt]

species:   Artha
pid:       MI0019224
parent:    ath-MIR5648
paralog:   
locus:     1:11499384-11499883
matures:   ['UUUGGAAAUAUUUGGCUUGACU', 'UCAAGCCAAAUAUUCCAAACA']
srr:       SRR9216053
genome:    /Users/jax/+Genomes/Plant_genomes/Artha.TAIR10_chr_all.fa
alignment: /media/data/njohnson/+SeqLibraries/FunHP_libraries/Artha.SRR9216053.cram
call:      samtools view /media/data/njohnson/+SeqLibraries/FunHP_libraries/Artha.SRR9216053.cram 1:11499384-11499883

1 out of bounds
1 alignments
1 proper strand
0 stranded perfect matches

                                                                                                                                                    ************************                                                                                                                                                             ***********************                                                                                                                                                    
CUUCAUCAUCACUAGACUCAUGUUUUCUAACCUUUCUCAUUCCGUUAUGAAUCAUAGGUUGAAAGAUGGUAUGAUCUGUAGGGUCUCUUGGCAUUAAAACAUUGAUUAAAAGGUGUUUGCCUCUAUUUGCUUCAGAUUGUCUUUUUAAUGUUUGGAAAUAUUUGGCUUGACUCUGUAUGAAAAAAAAGUCAAGUUUCAAUCAAGUGAAUAUAUUGGAAAUUUAUAGCUUCCAAGUUUCUUUUUAAAGAUGGUUUUAAUCGAUAUAUAUUUGGAAGCUAUAUAUUCCUCUAAUUCACUUAAUUGAAACUUAAUUUUUUUUUCCAAAACAAAGUCAAGCCAAAUAUUCCAAACAUUGAAGCAACAAUCUGAAGAAAAUAGCGGCAUACGCCCUUUAGUUAGCCAAUGUUAAAAUGUCAAGAGACCAUGCAGAUUAGAUCCAACUUUCAAGCUAUUUUUUUUUAAGGAAUGUAAAAGGUUAAAAGACAUGAGUCUAGUGAUGA
.....(((((((((((((((((((((.((((((((..((((((.....(((..((((.(((((((.(((..(((((((((.((((((((((((((..(((((((((((((.(((((.((((.((((((.(((((((((((..(((((((((((((((.((((((((((((((.(((..(((((((((((.((((((((((.((((((((.((..((((...((((((((((((((......((((((....)))))).........))))))))))))))..))))..)))))))))).)))))))))).)))))))))))....))).)))))))))))))))))))))))))))))..))))))))))).)))))).)))).))))).))))))....)))))))..)))))))))))))).)))))))))...))).))))))).))))..))).....))))))..)))))))).)))))))))))))))))))))
------------------------------------------------------------------------------------------------------------------------------------------------------UUUGGAAAUAUUUGGCUUGACU---------------------------------------------------------------------------------------------------------------------------------------------------------------------------------------------------------------------------------------------------------------------------------------------------------------------------------------- l=22 a=0 c
-------------------------------------------------------------------------------------------------------------------------------------------------------------------------------------------------------------------------------------------------------------------------------------------------------------------------------------------UCAAGCCAAAUAUUCCAAACA---------------------------------------------------------------------------------------------------------------------------------------------------- l=21 a=0 c*
------------------------------------------------------------------------------------------------------------------------------------------------------UUUGGAAAUAUUUGGCUUGACU---------------------------------------------------------------------------------------------------------------------------------------------------------------------------------------------------------------------------------------------------------------------------------------------------------------------------------------- l=22 a=0 ma
-------------------------------------------------------------------------------------------------------------------------------------------------------------------------------------------------------------------------------------------------------------------------------------------------------------------------------------------UCAAGCCAAAUAUUCCAAACA---------------------------------------------------------------------------------------------------------------------------------------------------- l=21 a=0 ma*


No alignments to locus

mb-01011
ax-1010011
ku-01
ss-110101111100
fn-011
