# Supplementary material for: Comprehensive re-analysis of hairpin small RNAs in fungi reveals loci with conserved links
Source: eLife. 2022 Dec 9;11:e83691. doi: 10.7554/eLife.83691 (PMC9757828; doi:10.7554/eLife.83691)
Supplement: Source data 1. — Here is given the locus and library identifiers, abundance of the locus and all sRNAs aligned to the hairpin strand (l=length, a=abundance). Most-abundant sequence (MAS) and cited MASs are shown for each locus. Lower case nucleotides indicate mismatches with the reference. [file elife-83691-data1.zip › Source Data 1 - expression profiles/PID1285.cci-milR-30.SRR9972090.txt]

species:   Cocin
pid:       PID1285
parent:    cci-milR-30
paralog:   
locus:     scaffold_45:38266-38321
matures:   ['AGGACGAGGACGAGGACGAGGAC', 'UUUUGUUCUGUUUUUGGAUACCCUCG']
srr:       SRR9972090
genome:    /Users/jax/+Genomes/Fungal_genomes/Cocin.Copci_AmutBmut1_AssemblyScaffolds.fa
alignment: /media/data/njohnson/+SeqLibraries/FunHP_libraries/Lau2020-gn.SRR9972090.cram
call:      samtools view /media/data/njohnson/+SeqLibraries/FunHP_libraries/Lau2020-gn.SRR9972090.cram scaffold_45:38266-38321

2 out of bounds
4 alignments
4 proper strand
3 stranded perfect matches

***********************    **************************** 
AGGACGAGGACGAGGACGAGGACGCUAGUUUUUGUUCUGUUUUUGGAUACCCUCGG
....(((((((.(((((((((((....))))))))))))))))))...........
AGGACGAGGACGAGGACGAGGAC--------------------------------- l=23 a=0 c
-----------------------------UUUUGUUCUGUUUUUGGAUACCCUCG- l=26 a=0 c*
--------GACGAGGACGAGGACGCUA----------------------------- l=19 a=1 ma
-----------------------------UUUUGUUCUGUUUUUGGAUACCCUCG- l=26 a=0 ma*

--------GACGAGGACGAGGACGCUA----------------------------- l=19 a=1 (ma)
--GACGAGGACGAGGACGAGGAC--------------------------------- l=21 a=1 
AGGACGAGGACGAGGACGAGG----------------------------------- l=21 a=1 
AGGACGAGGACGAGGACGAGGu---------------------------------- l=22 a=1 

mb-00011
ax-1001001
ku-01
ss-100011101000
fn-011
