# Supplementary material for: Comprehensive re-analysis of hairpin small RNAs in fungi reveals loci with conserved links
Source: eLife. 2022 Dec 9;11:e83691. doi: 10.7554/eLife.83691 (PMC9757828; doi:10.7554/eLife.83691)
Supplement: Source data 1. — Here is given the locus and library identifiers, abundance of the locus and all sRNAs aligned to the hairpin strand (l=length, a=abundance). Most-abundant sequence (MAS) and cited MASs are shown for each locus. Lower case nucleotides indicate mismatches with the reference. [file elife-83691-data1.zip › Source Data 1 - expression profiles/PID0485.Rhi-milR-59.SRR1994871.txt]

species:   Rhsol
pid:       PID0485
parent:    Rhi-milR-59
paralog:   
locus:     KB317813.1:2894-3005
matures:   ['CUACCAAGGACAGAUUGUAGUGC', 'ACUCCAAAUCUUCCAUGAUAGCC']
srr:       SRR1994871
genome:    /Users/jax/+Genomes/Fungal_genomes/Rhsol.AFRT00000000.1_scaffolds.fa
alignment: /media/data/njohnson/+SeqLibraries/FunHP_libraries/Lin2016-hq.SRR1994871.cram
call:      samtools view /media/data/njohnson/+SeqLibraries/FunHP_libraries/Lin2016-hq.SRR1994871.cram KB317813.1:2894-3005

4 out of bounds
17 alignments
7 proper strand
5 stranded perfect matches

                 ************************                          ************************                     
GGAGGCAGGCCUGCUUUUCUACCAAGGACAGAUUGUAGUGCCCAAUGUUGGAACACUGAGAACAGACCUACUCCAAAUCUUCCAUGAUAGCCCACUAGCAGGCCACCCAGGC
...((..((((((((...(((.((.(((.((((((.((((.....((((...........))))....)))).).)))))))).)).)))......))))))))..))....
------------------CUACCAAGGACAGAUUGUAGUGC----------------------------------------------------------------------- l=23 a=0 c
---------------------------------------------------------------------ACUCCAAAUCUUCCAUGAUAGCC-------------------- l=23 a=0 c*
-------------------UACCAAGGACAGAUUGUAGUGC----------------------------------------------------------------------- l=22 a=2 ma
---------------------------------------------------------------------ACUCCAAAUCUUCCAUGAUAGC--------------------- l=22 a=0 ma*

---------------------------------------------------AACACUGAGAACAGACCUACUCCg------------------------------------- l=24 a=1 
-------------------UACCAAGGACAGAUUGUAGU------------------------------------------------------------------------- l=20 a=1 
-------------------UACCAAGGACAGAUUGUAGUGC----------------------------------------------------------------------- l=22 a=2 (ma)
--------------UUUUCUACCAAGGACAGAUUGUAG-------------------------------------------------------------------------- l=24 a=1 
--------------UUUUCUACCAAGGACgGAUUGUAG-------------------------------------------------------------------------- l=24 a=1 
-----CAGGCCUGCUUUUCUACCAAGGA------------------------------------------------------------------------------------ l=23 a=1 

mb-01011
ax-1011011
ku-01
ss-111110001100
fn-001
