# Supplementary material for: Comprehensive re-analysis of hairpin small RNAs in fungi reveals loci with conserved links
Source: eLife. 2022 Dec 9;11:e83691. doi: 10.7554/eLife.83691 (PMC9757828; doi:10.7554/eLife.83691)
Supplement: Source data 1. — Here is given the locus and library identifiers, abundance of the locus and all sRNAs aligned to the hairpin strand (l=length, a=abundance). Most-abundant sequence (MAS) and cited MASs are shown for each locus. Lower case nucleotides indicate mismatches with the reference. [file elife-83691-data1.zip › Source Data 1 - expression profiles/PID1759.Ssc-milR-235.SRR12527895.txt]

species:   Scscl
pid:       PID1759
parent:    Ssc-milR-235
paralog:   
locus:     NW_001820835.1:1418488-1418568
matures:   ['UCAUUACUCGAGUAGGUAGGUA', 'CCUGCCUACUCGAGUAAUGAAA']
srr:       SRR12527895
genome:    /Users/jax/+Genomes/Fungal_genomes/Scscl.GCF_000146945.2_ASM14694v2.fa
alignment: /media/data/njohnson/+SeqLibraries/FunHP_libraries/Xia2020-rh.SRR12527895.cram
call:      samtools view /media/data/njohnson/+SeqLibraries/FunHP_libraries/Xia2020-rh.SRR12527895.cram NW_001820835.1:1418488-1418568

4 out of bounds
35 alignments
32 proper strand
25 stranded perfect matches

***********************                                  ************************
UCCUGCCUACUCGAGUAAUGAAAGUUUGGUGUACUUAUGAUGUUGGAACAUACAAACUUUCAUUACUCGAGUAGGUAGGUA
.(((((((((((((((((((((((((((((((.((.........)).)))).)))))))))))))))))))))))))))..
-----------------------------------------------------------UCAUUACUCGAGUAGGUAGGUA l=22 a=18 c
-CCUGCCUACUCGAGUAAUGAAA---------------------------------------------------------- l=22 a=0 c*
-----------------------------------------------------------UCAUUACUCGAGUAGGUAGGUA l=22 a=18 ma
-CCUGCCUACUCGAGUAAUGAAA---------------------------------------------------------- l=22 a=0 ma*

-----------------------------------------------------------UCAUUACUCGAGUAGGUAG--- l=19 a=1 
-----------------------------------------------------------UCAUUACUCGAGUAGGUAGG-- l=20 a=5 
-----------------------------------------------------------UCAUUACUCGAGUAGGUAGGa- l=21 a=3 
-----------------------------------------------------------UCAUUACUCGAGUAGGUAGGU- l=21 a=1 
-----------------------------------------------------------UCAUUACUCGAGUAGGUAGGUA l=22 a=18 (c,ma)
-----------------------------------------------------------UCAUUACUuGAGUAGGUAGGUA l=22 a=1 
-----------------------------------------------------------cCAUUACUCGAGUAGGUAGGUA l=22 a=1 
-----------------------------------------------------------UCAUUACUCGAGUAGGUAGGaA l=22 a=1 
-----------------------------------------------------------UCAUUACUCGAGUAGGcAGGUA l=22 a=1 

mb-01011
ax-1011011
ku-01
ss-111111111110
fn-111
