# Supplementary material for: Comprehensive re-analysis of hairpin small RNAs in fungi reveals loci with conserved links
Source: eLife. 2022 Dec 9;11:e83691. doi: 10.7554/eLife.83691 (PMC9757828; doi:10.7554/eLife.83691)
Supplement: Source data 1. — Here is given the locus and library identifiers, abundance of the locus and all sRNAs aligned to the hairpin strand (l=length, a=abundance). Most-abundant sequence (MAS) and cited MASs are shown for each locus. Lower case nucleotides indicate mismatches with the reference. [file elife-83691-data1.zip › Source Data 1 - expression profiles/PID1087.Bd-milR39.SRR8374847.txt]

species:   Bodot
pid:       PID1087
parent:    Bd-milR39
paralog:   b
locus:     SACU01000030.1:137767-137888
matures:   ['UUCGAGUAGGGAUUGUAGCU', 'CUACCUGAUCUCCUCCCCAGAGCU']
srr:       SRR8374847
genome:    /Users/jax/+Genomes/Fungal_genomes/Bodot.GCA_011064635.1_ASM1106463v1_genomic.fa
alignment: /media/data/njohnson/+SeqLibraries/FunHP_libraries/Hu2019-my.SRR8374847.cram
call:      samtools view /media/data/njohnson/+SeqLibraries/FunHP_libraries/Hu2019-my.SRR8374847.cram SACU01000030.1:137767-137888

0 out of bounds
1 alignments
1 proper strand
1 stranded perfect matches

                     ********************                                ***********************                          
UAGUCCCCGGUUCGAGUAGGGAUUGUAGCUCCCGACGUUGAAUAAGGUUAAGUAGCUCCUUAGCUUCUCCUUGUCUUAGAUCUAUAGCUACCUGAUCUCCUCCCCAGAGCUGGUCGCGGCGA
..(((((((((((..(.(((((((((((((...(((...((.(((((...((.((((....)))).)))))))))...).))...))))))..)))).))).)...)))))))..).)))..
----------UUCGAGUAGGGAUUGUAGCU-------------------------------------------------------------------------------------------- l=20 a=0 c
---------------------------------------------------------------------------------------CUACCUGAUCUCCUCCCCAGAGCU----------- l=24 a=0 c*
---------------------------------------------------------------------------UUAGAUCUAUAGCUACCUGAU-------------------------- l=21 a=1 ma
-----------------------UGUAGCUCCCGACGUUGA--------------------------------------------------------------------------------- l=18 a=0 ma*

---------------------------------------------------------------------------UUAGAUCUAUAGCUACCUGAU-------------------------- l=21 a=1 (ma)

mb-01011
ax-1001111
ku-01
ss-110111101110
fn-111
