# Supplementary material for: Comprehensive re-analysis of hairpin small RNAs in fungi reveals loci with conserved links
Source: eLife. 2022 Dec 9;11:e83691. doi: 10.7554/eLife.83691 (PMC9757828; doi:10.7554/eLife.83691)
Supplement: Source data 1. — Here is given the locus and library identifiers, abundance of the locus and all sRNAs aligned to the hairpin strand (l=length, a=abundance). Most-abundant sequence (MAS) and cited MASs are shown for each locus. Lower case nucleotides indicate mismatches with the reference. [file elife-83691-data1.zip › Source Data 1 - expression profiles/PID0474.Rhi-milR-38.SRR1994875.txt]

species:   Rhsol
pid:       PID0474
parent:    Rhi-milR-38
paralog:   
locus:     KB317706.1:45512-45581
matures:   ['AUUGAGGCCAUCUGAACAAGG', 'UUGCAUGCAGUGGCCUGUUUGG']
srr:       SRR1994875
genome:    /Users/jax/+Genomes/Fungal_genomes/Rhsol.AFRT00000000.1_scaffolds.fa
alignment: /media/data/njohnson/+SeqLibraries/FunHP_libraries/Lin2016-hq.SRR1994875.cram
call:      samtools view /media/data/njohnson/+SeqLibraries/FunHP_libraries/Lin2016-hq.SRR1994875.cram KB317706.1:45512-45581

7 out of bounds
12 alignments
8 proper strand
8 stranded perfect matches

        ************************     *************************        
AUAUUUGGCCAUUGAGGCCAUCUGAACAAGGGCAGCUAACUUGCAUGCAGUGGCCUGUUUGGCAUCAGGG
.......((((...((((((.(((..((((.........))))....)))))))))...)))).......
----------AUUGAGGCCAUCUGAACAAGG--------------------------------------- l=21 a=0 c
----------------------------------------UUGCAUGCAGUGGCCUGUUUGG-------- l=22 a=0 c*
----------AUUGAGGCCAUCUGAACAAGGG-------------------------------------- l=22 a=2 ma
---------------------------------------CUUGCAUGCAGUGGCCUGUUUGG-------- l=23 a=0 ma*

--------CCAUUGAGGCCAUCUGAACAAG---------------------------------------- l=22 a=1 
---------CAUUGAGGCCAUCUGAACAAGG--------------------------------------- l=22 a=1 
----------AUUGAGGCCAUCUGAACAAGGG-------------------------------------- l=22 a=2 (ma)
------------UGAGGCCAUCUGAACAAGGG-------------------------------------- l=20 a=1 
--------------------UCUGAACAAGGGCAGCUAACUUG--------------------------- l=23 a=1 
---------------------------------------------UGCAGUGGCCUGUUUGGCAUCAGG- l=24 a=2 

mb-01011
ax-1001011
ku-01
ss-111110101100
fn-101
