# Supplementary material for: Comprehensive re-analysis of hairpin small RNAs in fungi reveals loci with conserved links
Source: eLife. 2022 Dec 9;11:e83691. doi: 10.7554/eLife.83691 (PMC9757828; doi:10.7554/eLife.83691)
Supplement: Source data 1. — Here is given the locus and library identifiers, abundance of the locus and all sRNAs aligned to the hairpin strand (l=length, a=abundance). Most-abundant sequence (MAS) and cited MASs are shown for each locus. Lower case nucleotides indicate mismatches with the reference. [file elife-83691-data1.zip › Source Data 1 - expression profiles/PID1859.novel_mir6.SRR11648392.txt]

species:   Crneo
pid:       PID1859
parent:    novel_mir6
paralog:   
locus:     NC_006683.1:460943-461231
matures:   ['AGUUGGUGGGAGUAGCUCAGUUUUG', 'GUUUUGGUUAGAGCAACCGAUUGC']
srr:       SRR11648392
genome:    /Users/jax/+Genomes/Fungal_genomes/Crden.GCF_000091045.1_ASM9104v1_genomic.fa
alignment: /media/data/njohnson/+SeqLibraries/FunHP_libraries/Liu2020-wf.SRR11648392.cram
call:      samtools view /media/data/njohnson/+SeqLibraries/FunHP_libraries/Liu2020-wf.SRR11648392.cram NC_006683.1:460943-461231

0 out of bounds
2 alignments
2 proper strand
2 stranded perfect matches

                                                  ***************************                                                                                                                                                    **************************                                      
GACGACAUUCGCUAGGCCUAUUAGUUAUGUUGCAUAUGAAAAUCCGGUUGACAGUUGGUGGGAGUAGCUCAGUUUUGGUUAGAGCAACCGAUUGCAAUUAUUUGUAAUCAUCGGUAGGUCGUGGGUUCGAAUCCCACUUCCCACUUUCUUUUUCAUGGGGUGGGAAUCGGCAAUAGGUUACAUGAUUUUGCUAAGAUUUACCACAACUAUGCUGUGGGAGUAGCUCAGUUUUGGUUAGAGCAACCGAUUGCAAUUUUAUAUCGCAAAUAUCGGUAGGUCGUGGGUUCGA
..(((.((((((..((((((((.(.(((.(((((((((((......((((.((((((((.(...((((.(((..(((((((((.(.(((((((((((....)))))...)))))).).))(((((.......)))))(((((((.........(((((.((((((((((((((..............)))))..))))).))))..)))))..))))))))))).)))..)))))))...).))))))))))))))))))).))))))).)))))))))))))))))).
----------------------------------------------------AGUUGGUGGGAGUAGCUCAGUUUUG-------------------------------------------------------------------------------------------------------------------------------------------------------------------------------------------------------------------- l=25 a=1 c
-----------------------------------------------------------------------GUUUUGGUUAGAGCAACCGAUUGC-------------------------------------------------------------------------------------------------------------------------------------------------------------------------------------------------- l=24 a=0 c*
----------------------------------------------------AGUUGGUGGGAGUAGCUCAGUUUUG-------------------------------------------------------------------------------------------------------------------------------------------------------------------------------------------------------------------- l=25 a=1 ma
-----------------------------------------------------------------------GUUUUGGUUAGAGCAACCGAUUGC-------------------------------------------------------------------------------------------------------------------------------------------------------------------------------------------------- l=24 a=0 ma*

-ACGACAUUCGCUAGGCCUAUUAGUUAUGUUGCAUAUGAAAAUCCGGUUGACAGUUGGUGGGAGUAGCUCAGUUUUGGUUAGAGCAACCGAUUGCAAUUAUUUGUAAUCAUCGGUAGGUCGUGGGUUCGAAUCCCACUUCCCACUUUCUUUUUCAUGGGGUGGGAAUCGGCAAUAGGUUACAUGAUUUUGCUAAGAUUUACCACAACUAUGCUGUGGGAGUAGCUCAGUUUUGGUUAGAGCAACCGAUUGCAAUUUUAUAUCGCAAAUAUCGGUAGGUCGUGGGUUCGA l=288 a=1 
----------------------------------------------------AGUUGGUGGGAGUAGCUCAGUUUUG-------------------------------------------------------------------------------------------------------------------------------------------------------------------------------------------------------------------- l=25 a=1 (c,ma)

mb-00011
ax-1001001
ku-11
ss-100011101100
fn-111
