# Supplementary material for: Comprehensive re-analysis of hairpin small RNAs in fungi reveals loci with conserved links
Source: eLife. 2022 Dec 9;11:e83691. doi: 10.7554/eLife.83691 (PMC9757828; doi:10.7554/eLife.83691)
Supplement: Source data 1. — Here is given the locus and library identifiers, abundance of the locus and all sRNAs aligned to the hairpin strand (l=length, a=abundance). Most-abundant sequence (MAS) and cited MASs are shown for each locus. Lower case nucleotides indicate mismatches with the reference. [file elife-83691-data1.zip › Source Data 1 - expression profiles/PID0753.Fg-JS-milR58.SRR2970501_1.txt]

species:   Fugra
pid:       PID0753
parent:    Fg-JS-milR58
paralog:   
locus:     CM000577.1:1733657-1733823
matures:   ['GCGAAGAGAGGGGG', 'UGCUUUCUUUGCGG']
srr:       SRR2970501_1
genome:    /Users/jax/+Genomes/Fungal_genomes/Fugra.AACM00000000.2_scaffolds.fa
alignment: /media/data/njohnson/+SeqLibraries/FunHP_libraries/Wang2016-nz.SRR2970501_1.cram
call:      samtools view /media/data/njohnson/+SeqLibraries/FunHP_libraries/Wang2016-nz.SRR2970501_1.cram CM000577.1:1733657-1733823

1 out of bounds
8 alignments
7 proper strand
6 stranded perfect matches

         ****************                                                                                                                    ****************          
CUUUUCGUUCAUGCUUUCUUUGCGGCGGGAUCAUGGAGAGGGCGUCGGUCCAUAACUCAUUCGCAGGUCGGGCUGUUGGGUUGAGGAUUGGCACCAAACUCGGCUCGCGAAAAUGGAAUCGUAGGCCGAGAAGACAAACAUUGGCGAAGAGAGGGGGAGACGAGGGG
(((((((((..(.((((((((((.(...............((.((((((((.(((((((...((((......))))))))))).)))))))).))...(((((((.((((........)))).)))))))...........).)))))))))).)...)))))))))
-----------------------------------------------------------------------------------------------------------------------------------------------GCGAAGAGAGGGGG---------- l=14 a=0 c
-----------UGCUUUCUUUGCGG---------------------------------------------------------------------------------------------------------------------------------------------- l=14 a=0 c*
----------------------------------------------------------------AGGUCGGGCUGUUGGGUUGAGGAUUGGCA-------------------------------------------------------------------------- l=29 a=1 ma
-----------UGCUUUCUUUGCGG---------------------------------------------------------------------------------------------------------------------------------------------- l=14 a=0 ma*

--------------------UGCGGCGGGAUCAUGGAGAGa------------------------------------------------------------------------------------------------------------------------------ l=21 a=1 
----------------------------------------------------------------AGGUCGGGCUGUUGGGUUGAGGAUUGGCA-------------------------------------------------------------------------- l=29 a=1 (ma)
-------------------------------------------------------------------------UGUUGGGUUGAGGAUUGGCAC------------------------------------------------------------------------- l=21 a=1 
----------------------------------------------------------------------------UGGGUUGAGGAUUGGCACCA----------------------------------------------------------------------- l=20 a=1 
----------------------------------------------------------------------------UGGGUUGAGGAUUGGCACCAA---------------------------------------------------------------------- l=21 a=1 
-------------------------------------------------------------------------------------------------------------------------UAGGCCGAGAAGACAAACAU-------------------------- l=20 a=1 
------------------------------------------------------------------------------------------------------------------------------CGAGAAGACAAACAUUGGCG--------------------- l=20 a=1 

mb-00011
ax-1011001
ku-01
ss-110011111100
fn-011
