# Supplementary material for: Comprehensive re-analysis of hairpin small RNAs in fungi reveals loci with conserved links
Source: eLife. 2022 Dec 9;11:e83691. doi: 10.7554/eLife.83691 (PMC9757828; doi:10.7554/eLife.83691)
Supplement: Source data 1. — Here is given the locus and library identifiers, abundance of the locus and all sRNAs aligned to the hairpin strand (l=length, a=abundance). Most-abundant sequence (MAS) and cited MASs are shown for each locus. Lower case nucleotides indicate mismatches with the reference. [file elife-83691-data1.zip › Source Data 1 - expression profiles/MI0020191.ath-MIR5997.SRR9216049.txt]

species:   Artha
pid:       MI0020191
parent:    ath-MIR5997
paralog:   
locus:     3:10706765-10706908
matures:   ['UGAAACCAAGUAGCUAAAUAG', 'AUUUAGUUACUUGGUUUCAAU']
srr:       SRR9216049
genome:    /Users/jax/+Genomes/Plant_genomes/Artha.TAIR10_chr_all.fa
alignment: /media/data/njohnson/+SeqLibraries/FunHP_libraries/Artha.SRR9216049.cram
call:      samtools view /media/data/njohnson/+SeqLibraries/FunHP_libraries/Artha.SRR9216049.cram 3:10706765-10706908

0 out of bounds
1 alignments
1 proper strand
1 stranded perfect matches

                                        ***********************                                      ***********************                    
ACCCAUUCUCUAGAUCUCAACAGGUUGUUCCUCCUUCUUCCUAUUUAGUUACUUGGUUUCAAUUGUCUCUUUUUUACAUAUGCUUACCUAGGCUUGAAACAAUUGAAACCAAGUAGCUAAAUAGAAAGAAGGAGGAGGAAACCU
.....................(((((.((((((((((((.((((((((((((((((((((((((((.((............((((....))))..)).)))))))))))))))))))))))))).))))))))))))..)))))
-------------------------------------------------------------------------------------------------------UGAAACCAAGUAGCUAAAUAG-------------------- l=21 a=1 c
------------------------------------------AUUUAGUUACUUGGUUUCAAU--------------------------------------------------------------------------------- l=21 a=0 c*
-------------------------------------------------------------------------------------------------------UGAAACCAAGUAGCUAAAUAG-------------------- l=21 a=1 ma
------------------------------------------AUUUAGUUACUUGGUUUCAAU--------------------------------------------------------------------------------- l=21 a=0 ma*

-------------------------------------------------------------------------------------------------------UGAAACCAAGUAGCUAAAUAG-------------------- l=21 a=1 (c,ma)

mb-01011
ax-1011111
ku-00
ss-110111111110
fn-011
