# Supplementary material for: Comprehensive re-analysis of hairpin small RNAs in fungi reveals loci with conserved links
Source: eLife. 2022 Dec 9;11:e83691. doi: 10.7554/eLife.83691 (PMC9757828; doi:10.7554/eLife.83691)
Supplement: Source data 1. — Here is given the locus and library identifiers, abundance of the locus and all sRNAs aligned to the hairpin strand (l=length, a=abundance). Most-abundant sequence (MAS) and cited MASs are shown for each locus. Lower case nucleotides indicate mismatches with the reference. [file elife-83691-data1.zip › Source Data 1 - expression profiles/PID0646.Fg-HN-milR11.SRR2970501_1.txt]

species:   Fugra
pid:       PID0646
parent:    Fg-HN-milR11
paralog:   
locus:     CM000575.1:2257626-2257769
matures:   ['UGGCAUGUUGGACAAAAGGUGUA', 'UCAUCUUCUGUCAAGGCUAUGCUGUU']
srr:       SRR2970501_1
genome:    /Users/jax/+Genomes/Fungal_genomes/Fugra.AACM00000000.2_scaffolds.fa
alignment: /media/data/njohnson/+SeqLibraries/FunHP_libraries/Wang2016-nz.SRR2970501_1.cram
call:      samtools view /media/data/njohnson/+SeqLibraries/FunHP_libraries/Wang2016-nz.SRR2970501_1.cram CM000575.1:2257626-2257769

0 out of bounds
7 alignments
7 proper strand
5 stranded perfect matches

        *************************                                                                          ****************************         
UUUCGGACGGUGGCAUGUUGGACAAAAGGUGUAUGUUUUGGGGGGUCAGACGGUGACAUCGGAUGGGUUCCGGGUGUUUUUUGUUGCUGGGUAUGGUAAAUUGAACUUAUCAUCUUCUGUCAAGGCUAUGCUGUUGGUAGAGAG
((((...((((((((((((.((((.((((((((.((((.......(((..(((((((((((((.....)))))........))))))))....)))......)))).)).)))))).))))..))).)))))))))...)))).
----------UGGCAUGUUGGACAAAAGGUGUA--------------------------------------------------------------------------------------------------------------- l=23 a=3 c
-------------------------------------------------------------------------------------------------------------UCAUCUUCUGUCAAGGCUAUGCUGUU--------- l=26 a=0 c*
----------UGGCAUGUUGGACAAAAGGUGUA--------------------------------------------------------------------------------------------------------------- l=23 a=3 ma
-------------------------------------------------------------------------------------------------------------UCAUCUUCUGUCAAGGCUAUGCUGUU--------- l=26 a=0 ma*

----------UGGCAUGUUGGACAAAAGGU------------------------------------------------------------------------------------------------------------------ l=20 a=2 
----------UGGCAUGUUGGACAAAAGGUGUA--------------------------------------------------------------------------------------------------------------- l=23 a=3 (c,ma)
-----------------UUGGACAAAAGGUGUAUGUUUUa-------------------------------------------------------------------------------------------------------- l=23 a=1 
-------------------------------------------------------------------------------------------UAUGGUAAAUUGAACUUAa---------------------------------- l=19 a=1 

mb-01111
ax-1011011
ku-01
ss-111111111100
fn-111
