# Supplementary material for: Comprehensive re-analysis of hairpin small RNAs in fungi reveals loci with conserved links
Source: eLife. 2022 Dec 9;11:e83691. doi: 10.7554/eLife.83691 (PMC9757828; doi:10.7554/eLife.83691)
Supplement: Source data 1. — Here is given the locus and library identifiers, abundance of the locus and all sRNAs aligned to the hairpin strand (l=length, a=abundance). Most-abundant sequence (MAS) and cited MASs are shown for each locus. Lower case nucleotides indicate mismatches with the reference. [file elife-83691-data1.zip › Source Data 1 - expression profiles/MI0026796.ath-MIR8167b.SRR9216049.txt]

species:   Artha
pid:       MI0026796
parent:    ath-MIR8167b
paralog:   
locus:     3:17469946-17470020
matures:   ['AGAUGUGGAGAUCGUGGGGAUG', 'UCUUUGAGAUUUUACACAGUAGUC']
srr:       SRR9216049
genome:    /Users/jax/+Genomes/Plant_genomes/Artha.TAIR10_chr_all.fa
alignment: /media/data/njohnson/+SeqLibraries/FunHP_libraries/Artha.SRR9216049.cram
call:      samtools view /media/data/njohnson/+SeqLibraries/FunHP_libraries/Artha.SRR9216049.cram 3:17469946-17470020

0 out of bounds
0 alignments
0 proper strand
0 stranded perfect matches

**************************                         ************************
CAUCUUUGAGAUUUUACACAGUAGUCAUGGAGUUUUUGGAAGAGAGAAAGUGGAGAUGUGGAGAUCGUGGGGAUG
((((((((.((((((.((((....((((....(((((.....)))))..))))...)))))))))).))))))))
-----------------------------------------------------AGAUGUGGAGAUCGUGGGGAUG l=22 a=0 c
--UCUUUGAGAUUUUACACAGUAGUC------------------------------------------------- l=24 a=0 c*
-----------------------------------------------------AGAUGUGGAGAUCGUGGGGAUG l=22 a=0 ma
--UCUUUGAGAUUUUACACAGUAGUC------------------------------------------------- l=24 a=0 ma*


No alignments to locus

mb-01011
ax-1011011
ku-01
ss-000110011100
fn-001
