# Supplementary material for: Comprehensive re-analysis of hairpin small RNAs in fungi reveals loci with conserved links
Source: eLife. 2022 Dec 9;11:e83691. doi: 10.7554/eLife.83691 (PMC9757828; doi:10.7554/eLife.83691)
Supplement: Source data 1. — Here is given the locus and library identifiers, abundance of the locus and all sRNAs aligned to the hairpin strand (l=length, a=abundance). Most-abundant sequence (MAS) and cited MASs are shown for each locus. Lower case nucleotides indicate mismatches with the reference. [file elife-83691-data1.zip › Source Data 1 - expression profiles/PID0620.Rhi-milR-133.SRR1994871.txt]

species:   Rhsol
pid:       PID0620
parent:    Rhi-milR-133
paralog:   
locus:     KB317783.1:37469-37544
matures:   ['UGAUGUAUUGAAUGCUCUGGGACA', 'UCUUAGUGGUGUUCAAUGUACAGGG']
srr:       SRR1994871
genome:    /Users/jax/+Genomes/Fungal_genomes/Rhsol.AFRT00000000.1_scaffolds.fa
alignment: /media/data/njohnson/+SeqLibraries/FunHP_libraries/Lin2016-hq.SRR1994871.cram
call:      samtools view /media/data/njohnson/+SeqLibraries/FunHP_libraries/Lin2016-hq.SRR1994871.cram KB317783.1:37469-37544

34 out of bounds
53 alignments
46 proper strand
41 stranded perfect matches

        ***************************   ****************************          
CUUGUAUGAGUGAUGUAUUGAAUGCUCUGGGACACAAAUCAUCUUAGUGGUGUUCAAUGUACAGGGCCCUACCAAC
(((((((.........((((((((((((((((.........)))))).)))))))))))))))))...........
----------UGAUGUAUUGAAUGCUCUGGGACA------------------------------------------ l=24 a=1 c
-----------------------------------------UCUUAGUGGUGUUCAAUGUACAGGG---------- l=25 a=0 c*
----------UGAUGUAUUGAAUGCUCUGGGACAC----------------------------------------- l=25 a=11 ma
----------------------------------------AUCUUAGUGGUGUUCAAUGUACAGGG---------- l=26 a=0 ma*

----------UGAUGUAUUGAAUGCUCUGGGACg------------------------------------------ l=24 a=1 
----------UGAUGUAUUGAAUGCUCUGGGACA------------------------------------------ l=24 a=1 (c)
----------UGAUGUAUUGAAUGCUCUGGGACAC----------------------------------------- l=25 a=11 (ma)
------------AUGUAUUGAAUGCUCUGGGACA------------------------------------------ l=22 a=1 
------------AUGUAUUGAAUGCUCUGGGACAC----------------------------------------- l=23 a=1 
-------------UGUAUUGAAUGCUCUGGGAC------------------------------------------- l=20 a=1 
-------------UGUAUUGAAUGCUCUGGGACc------------------------------------------ l=21 a=1 
-------------UGUAUUGAAUGCUCUGGGACA------------------------------------------ l=21 a=1 
-------------UGUAUUGAAUGCUCUGGGACAC----------------------------------------- l=22 a=8 
-------------UGUAUUGAAUGCUCUGGGACAu----------------------------------------- l=22 a=1 
-------------UGUAUUGAAUGCUCUGGGACACA---------------------------------------- l=23 a=2 
---------------UAUUGAAUGCUCUGGGACc------------------------------------------ l=19 a=1 
---------------UAUUGAAUGCUCUGGGACAC----------------------------------------- l=20 a=11 
---------------UAUUGAAUGCUCUGGGACACA---------------------------------------- l=21 a=1 
-----------------UUGAAUGCUCUGGGACACAu--------------------------------------- l=20 a=1 
-------------------------------------------UUAGUGGUGUUCAAUGUACAGGGC--------- l=24 a=2 
---------------------------------------------AGUGGUGUUCAAUGUACAGGGC--------- l=22 a=1 

mb-01011
ax-1001001
ku-01
ss-101011101000
fn-111
