# Supplementary material for: Comprehensive re-analysis of hairpin small RNAs in fungi reveals loci with conserved links
Source: eLife. 2022 Dec 9;11:e83691. doi: 10.7554/eLife.83691 (PMC9757828; doi:10.7554/eLife.83691)
Supplement: Source data 1. — Here is given the locus and library identifiers, abundance of the locus and all sRNAs aligned to the hairpin strand (l=length, a=abundance). Most-abundant sequence (MAS) and cited MASs are shown for each locus. Lower case nucleotides indicate mismatches with the reference. [file elife-83691-data1.zip › Source Data 1 - expression profiles/PID0562.Rhi-milR-100.SRR1994872.txt]

species:   Rhsol
pid:       PID0562
parent:    Rhi-milR-100
paralog:   
locus:     KB318038.1:806-883
matures:   ['UAAUUGUUUGUACUCAGUGGC', 'UAACUGCUACUGUCAUGAC']
srr:       SRR1994872
genome:    /Users/jax/+Genomes/Fungal_genomes/Rhsol.AFRT00000000.1_scaffolds.fa
alignment: /media/data/njohnson/+SeqLibraries/FunHP_libraries/Lin2016-hq.SRR1994872.cram
call:      samtools view /media/data/njohnson/+SeqLibraries/FunHP_libraries/Lin2016-hq.SRR1994872.cram KB318038.1:806-883

34 out of bounds
23 alignments
5 proper strand
5 stranded perfect matches

       ************************                  **********************       
CUUAAGGGGUUAAUUGUUUGUACUCAGUGGCCACAAGCACCAGCUACUGGCUAACUGCUACUGUCAUGACCCACUCCA
....((((((((..((...(((..(((((((((..(((....)))..))))).)))).)))...)))))))).))...
----------UAAUUGUUUGUACUCAGUGGC----------------------------------------------- l=21 a=1 c
---------------------------------------------------UAACUGCUACUGUCAUGAC-------- l=19 a=0 c*
---------UUAAUUGUUUGUACUCAGUGGC----------------------------------------------- l=22 a=3 ma
---------------------------------------------------UAACUGCUACUGUCAUGACC------- l=20 a=1 ma*

---------------------------------------------------UAACUGCUACUGUCAUGACC------- l=20 a=1 (ma*)
----------UAAUUGUUUGUACUCAGUGGC----------------------------------------------- l=21 a=1 (c)
---------UUAAUUGUUUGUACUCAGUGGC----------------------------------------------- l=22 a=3 (ma)

mb-01111
ax-1101011
ku-01
ss-111110001101
fn-001
