# Supplementary material for: Comprehensive re-analysis of hairpin small RNAs in fungi reveals loci with conserved links
Source: eLife. 2022 Dec 9;11:e83691. doi: 10.7554/eLife.83691 (PMC9757828; doi:10.7554/eLife.83691)
Supplement: Source data 1. — Here is given the locus and library identifiers, abundance of the locus and all sRNAs aligned to the hairpin strand (l=length, a=abundance). Most-abundant sequence (MAS) and cited MASs are shown for each locus. Lower case nucleotides indicate mismatches with the reference. [file elife-83691-data1.zip › Source Data 1 - expression profiles/PID0480.Rhi-milR-71.SRR1994874.txt]

species:   Rhsol
pid:       PID0480
parent:    Rhi-milR-71
paralog:   
locus:     KB317805.1:5948-6017
matures:   ['GAUGGAUCCGUAGGUGUUGGCG', 'CCAAGGUGCUGUGGAUCCAUAGC']
srr:       SRR1994874
genome:    /Users/jax/+Genomes/Fungal_genomes/Rhsol.AFRT00000000.1_scaffolds.fa
alignment: /media/data/njohnson/+SeqLibraries/FunHP_libraries/Lin2016-hq.SRR1994874.cram
call:      samtools view /media/data/njohnson/+SeqLibraries/FunHP_libraries/Lin2016-hq.SRR1994874.cram KB317805.1:5948-6017

2 out of bounds
0 alignments
0 proper strand
0 stranded perfect matches

         ************************   *************************         
GCAGGGGGGGGAUGGAUCCGUAGGUGUUGGCGCUAAGUGCCAAGGUGCUGUGGAUCCAUAGCCCCCUGUC
((((((((...((((((((((((.(.(((((((...))))))).)..))))))))))))..)))))))).
----------GAUGGAUCCGUAGGUGUUGGCG-------------------------------------- l=22 a=0 c
---------------------------------------CCAAGGUGCUGUGGAUCCAUAGC-------- l=23 a=0 c*
----------GAUGGAUCCGUAGGUGUUGGCG-------------------------------------- l=22 a=0 ma
---------------------------------------CCAAGGUGCUGUGGAUCCAUAGC-------- l=23 a=0 ma*


No alignments to locus

mb-01011
ax-1011011
ku-01
ss-000110011100
fn-001
