# Supplementary material for: Comprehensive re-analysis of hairpin small RNAs in fungi reveals loci with conserved links
Source: eLife. 2022 Dec 9;11:e83691. doi: 10.7554/eLife.83691 (PMC9757828; doi:10.7554/eLife.83691)
Supplement: Source data 1. — Here is given the locus and library identifiers, abundance of the locus and all sRNAs aligned to the hairpin strand (l=length, a=abundance). Most-abundant sequence (MAS) and cited MASs are shown for each locus. Lower case nucleotides indicate mismatches with the reference. [file elife-83691-data1.zip › Source Data 1 - expression profiles/PID1836.cro-mir-2.ERR5950930.txt]

species:   Clros
pid:       PID1836
parent:    cro-mir-2
paralog:   
locus:     CADEHS020000002.2:2259334-2259412
matures:   ['UAGAAUUCGGGGUAGAAUG', '']
srr:       ERR5950930
genome:    /Users/jax/+Genomes/Fungal_genomes/Clros.GCA_902827195.2_C_rosea_IK726_genomic.fa
alignment: /media/data/njohnson/+SeqLibraries/FunHP_libraries/Piombo2021-ru.ERR5950930.cram
call:      samtools view /media/data/njohnson/+SeqLibraries/FunHP_libraries/Piombo2021-ru.ERR5950930.cram CADEHS020000002.2:2259334-2259412

3769 out of bounds
3662 alignments
3623 proper strand
3600 stranded perfect matches

****************                                          *********************
UACCCCGAAUUCUAUGGCGGCAACUAACCUGCCGCGAUCCUAACAUUCACAUUGCCGCCAUAGAAUUCGGGGUAGAAUG
(((((((((((((((((((((((............................))))))))))))))))))))))).....
------------------------------------------------------------UAGAAUUCGGGGUAGAAUG l=19 a=3027 c
------------------------------------------------------------------------------- l=0 a=0 c*
------------------------------------------------------------UAGAAUUCGGGGUAGAAUG l=19 a=3027 ma
------------------------------------------------------------------------------- l=0 a=0 ma*

----------------------------------------------------------------AUUCGGGGUAGAAUG l=15 a=2 
--------------------------------------------------------------GAAUUCGGGGUAGAAU- l=16 a=1 
--------------------------------------------------------------GAAUUCGGGGUAGAAUG l=17 a=1 
-------------------------------------------------------------AGAAUUCGGGGUA----- l=13 a=1 
-------------------------------------------------------------AGAAUUCGGGGUAGAAUG l=18 a=5 
------------------------------------------------------------UAGAAUUCGGGGU------ l=13 a=3 
------------------------------------------------------------UAGAAUUCGGGGUA----- l=14 a=31 
------------------------------------------------------------UAGAAUUCGGGGUAG---- l=15 a=2 
------------------------------------------------------------UAGAAUUCGGGGUAGA--- l=16 a=7 
------------------------------------------------------------UAGAAUUCGGGGUAGAA-- l=17 a=23 
------------------------------------------------------------UAGAAUUCGGGGUAGAAU- l=18 a=451 
------------------------------------------------------------UAGAAaUCGGGGUAGAAU- l=18 a=1 
------------------------------------------------------------UAGAAUUCGGGGUAGAAg- l=18 a=1 
------------------------------------------------------------UAGAAUUCGGGGUAGAAc- l=18 a=1 
------------------------------------------------------------UAGAAUUCGGGGUAGAAUG l=19 a=3027 (c,ma)
------------------------------------------------------------UAuAAUUCGGGGUAGAAUG l=19 a=1 
------------------------------------------------------------UAGAAUUCGGGGUgGAAUG l=19 a=1 
------------------------------------------------------------aAGAAUUCGGGGUAGAAUG l=19 a=1 
------------------------------------------------------------UAGAAUUCGGGGaAGAAUG l=19 a=1 
------------------------------------------------------------UAGAAUUCGGGGUAGgAUG l=19 a=1 
------------------------------------------------------------UgGAAUUCGGGGUAGAAUG l=19 a=3 
------------------------------------------------------------UAGAAUUCGGGGUAGAAUc l=19 a=1 
------------------------------------------------------------UAGAAUUCGGGGUAGuAUG l=19 a=1 
------------------------------------------------------------UAGAAcUCGGGGUAGAAUG l=19 a=1 
------------------------------------------------------------UAGAAaUCGGGGUAGAAUG l=19 a=1 
------------------------------------------------------------UAGAAUaCGGGGUAGAAUG l=19 a=1 
------------------------------------------------------------UAGAAUUCGGGGUAGAAgG l=19 a=1 
------------------------------------------------------------UAGAAUUCGGGGUAGAAUu l=19 a=1 
------------------------------------------------------------UAGAAUUCGGGGcAGAAUG l=19 a=1 
------------------------------------------------------------UcGAAUUCGGGGUAGAAUG l=19 a=1 
------------------------------------------------------------UAGgAUUCGGGGUAGAAUG l=19 a=1 
------------------------------------------------------------UAGAAUUCGGGGUAGAgUG l=19 a=1 
-----------------------------------------------------------AUAGAAUUCGGGGUAGAAU- l=19 a=1 
-----------------------------------------------------------cUAGAAUUCGGGGUAGAAUG l=20 a=1 
-------------------------------------------------CAUUGCCGCCAUAGAAUUC----------- l=19 a=1 
----------------------------CUGCCGCGAUC---------------------------------------- l=11 a=1 
---------------------------CCUGCCGCGAU----------------------------------------- l=11 a=1 
---------------------------CCUGCCGCGAUC---------------------------------------- l=12 a=8 
---------------------------CCUGCCGCGAUCCUAACAUUCACAUUGCC----------------------- l=29 a=1 
----------------GCGGCAACUAACCUGCCGCGAUCCUAACAUUCACAUUGCCGCC-------------------- l=43 a=2 
----------------GCGGCAACUAACCUGCCGCGAUCCUAACAUUCACAUUGCCGCCA------------------- l=44 a=11 
-----------CUAUGGCGGCAACU------------------------------------------------------ l=14 a=1 
---------UUCUAUGGCGGCAACU------------------------------------------------------ l=16 a=1 
---------UUCUAUGGCGGCAACUAAC--------------------------------------------------- l=19 a=2 
----CCGAAUUCUAUG--------------------------------------------------------------- l=12 a=1 
----CCGAAUUCUAUGGCGGCAACUAACCU------------------------------------------------- l=26 a=1 
UACCCCGAAUUCUAUGGCGGCAACUAACCU------------------------------------------------- l=30 a=1 
UACCCCGAAUUCUAUGGCGGCAACUAACCUGCCGCGAUC---------------------------------------- l=39 a=1 
UACCCCGAAUUCUAUGGCGGCAACUAACCUGCCGCGAUCCU-------------------------------------- l=41 a=1 
UACCCCGAAUUCUAUGGCGGCAACUAACCUGCCGCGAUCCUAACAUUCACA---------------------------- l=51 a=11 

mb-00110
ax-0011100
ku-11
ss-101011111010
fn-111
