# Supplementary material for: Comprehensive re-analysis of hairpin small RNAs in fungi reveals loci with conserved links
Source: eLife. 2022 Dec 9;11:e83691. doi: 10.7554/eLife.83691 (PMC9757828; doi:10.7554/eLife.83691)
Supplement: Source data 1. — Here is given the locus and library identifiers, abundance of the locus and all sRNAs aligned to the hairpin strand (l=length, a=abundance). Most-abundant sequence (MAS) and cited MASs are shown for each locus. Lower case nucleotides indicate mismatches with the reference. [file elife-83691-data1.zip › Source Data 1 - expression profiles/MI0017743.dme-mir-4957.SRR11906542.txt]

species:   Drmel
pid:       MI0017743
parent:    dme-mir-4957
paralog:   
locus:     NC_004354.4:15319954-15320037
matures:   ['UACGCACUCUGCUGGCAGCGCU', 'CUGCCAGCAGCGAGCGGUAC']
srr:       SRR11906542
genome:    /Users/jax/+Genomes/Animal_genomes/Drmel.GCF_000001215.4_Release_6_plus_ISO1_MT_genomic.fa
alignment: /media/data/njohnson/+SeqLibraries/FunHP_libraries/Drmel.SRR11906542.cram
call:      samtools view /media/data/njohnson/+SeqLibraries/FunHP_libraries/Drmel.SRR11906542.cram NC_004354.4:15319954-15320037

0 out of bounds
1 alignments
1 proper strand
1 stranded perfect matches

           *************************         ***********************                
UCGUUGUAUUUUACGCACUCUGCUGGCAGCGCUGUCGGCGUCGCUGCCAGCUGCCAGCAGCGAGCGGUACACUUGCAACUAUCC
..((((((.....(((.(.(((((((((((..((.((((...)))).))))))))))))).).))).......)))))).....
-----------UACGCACUCUGCUGGCAGCGCU--------------------------------------------------- l=22 a=0 c
--------------------------------------------------CUGCCAGCAGCGAGCGGUAC-------------- l=20 a=0 c*
-------------CGCACUCUGCUGGCAGCGCUGUC------------------------------------------------ l=23 a=1 ma
-----------------------------------------------CAGCUGCCAGCAGCGAGCGGU---------------- l=21 a=0 ma*

-------------CGCACUCUGCUGGCAGCGCUGUC------------------------------------------------ l=23 a=1 (ma)

mb-01011
ax-1011111
ku-01
ss-110111101110
fn-011
