# Supplementary material for: Comprehensive re-analysis of hairpin small RNAs in fungi reveals loci with conserved links
Source: eLife. 2022 Dec 9;11:e83691. doi: 10.7554/eLife.83691 (PMC9757828; doi:10.7554/eLife.83691)
Supplement: Source data 1. — Here is given the locus and library identifiers, abundance of the locus and all sRNAs aligned to the hairpin strand (l=length, a=abundance). Most-abundant sequence (MAS) and cited MASs are shown for each locus. Lower case nucleotides indicate mismatches with the reference. [file elife-83691-data1.zip › Source Data 1 - expression profiles/PID0891.FgmilR-7dps-110.SRR6516245.txt]

species:   Fugra
pid:       PID0891
parent:    FgmilR-7dps-110
paralog:   
locus:     NC_026477.1:7460991-7461210
matures:   ['UUACACGGAGAUCACAUAACUC', 'CCUAUGGGGUUUGUGUCAUC']
srr:       SRR6516245
genome:    /Users/jax/+Genomes/Fungal_genomes/Fugra.GCF_000240135.3_ASM24013v3_genomic.fa
alignment: /media/data/njohnson/+SeqLibraries/FunHP_libraries/Zeng2018-ds.SRR6516245.cram
call:      samtools view /media/data/njohnson/+SeqLibraries/FunHP_libraries/Zeng2018-ds.SRR6516245.cram NC_026477.1:7460991-7461210

0 out of bounds
2 alignments
1 proper strand
0 stranded perfect matches

 ************************                                                                                                                                                                            ********************** 
GGAUUACACGGAGAUCACAUAACUCUGACAUCAUGCAGGCUUCAGGUGUGGAAAAGCCUGCGAAUAAUAGAGAUUUCAUUCGGGGCGGUGCUGGGCCAACCACCGGCCUUAAGCACAGGACAAGCAUCAGAAACAACGCCAUUUACAGUUCCAGAUGGUCCAGAACCAUGCACACCUGAAUUUACAUCCAUGUCGUCGACCUAUGGGGUUUGUGUCAUCC
((((.(((((((..((.((((..((.(((..((((.....((((((((((.(...((((.(((((.(........).))))))))).((((((((((.......)))))..))))).((((...((((.(.(((.............))).).)))))))).......).))))))))))........))))..)))))..)))))).))))))).))))
---UUACACGGAGAUCACAUAACUC--------------------------------------------------------------------------------------------------------------------------------------------------------------------------------------------------- l=22 a=0 c
-------------------------------------------------------------------------------------------------------------------------------------------------------------------------------------------------------CCUAUGGGGUUUGUGUCAUC- l=20 a=0 c*
---UUACACGGAGAUCACAUAACUC--------------------------------------------------------------------------------------------------------------------------------------------------------------------------------------------------- l=22 a=0 ma
-------------------------------------------------------------------------------------------------------------------------------------------------------------------------------------------------------CCUAUGGGGUUUGUGUCAUC- l=20 a=0 ma*


No alignments to locus

mb-01011
ax-1011011
ku-01
ss-100110011100
fn-001
