# Supplementary material for: Comprehensive re-analysis of hairpin small RNAs in fungi reveals loci with conserved links
Source: eLife. 2022 Dec 9;11:e83691. doi: 10.7554/eLife.83691 (PMC9757828; doi:10.7554/eLife.83691)
Supplement: Source data 1. — Here is given the locus and library identifiers, abundance of the locus and all sRNAs aligned to the hairpin strand (l=length, a=abundance). Most-abundant sequence (MAS) and cited MASs are shown for each locus. Lower case nucleotides indicate mismatches with the reference. [file elife-83691-data1.zip › Source Data 1 - expression profiles/PID1121.Bd-milR66.SRR8374850.txt]

species:   Bodot
pid:       PID1121
parent:    Bd-milR66
paralog:   
locus:     SACU01000011.1:1051890-1052001
matures:   ['UUCGAGGAUCUGCAUCGCUCC', 'CUUGCGAUGAGGUUCUUAAAUC']
srr:       SRR8374850
genome:    /Users/jax/+Genomes/Fungal_genomes/Bodot.GCA_011064635.1_ASM1106463v1_genomic.fa
alignment: /media/data/njohnson/+SeqLibraries/FunHP_libraries/Hu2019-my.SRR8374850.cram
call:      samtools view /media/data/njohnson/+SeqLibraries/FunHP_libraries/Hu2019-my.SRR8374850.cram SACU01000011.1:1051890-1052001

0 out of bounds
5 alignments
5 proper strand
5 stranded perfect matches

        ***********************     ************************                                                    
CAAGGAUAAGUUCGAGGAUCUGCAUCGCUCCGUAACGGCUUGCGAUGAGGUUCUUAAAUCGGUGGAGACGUACCUCACGGGGUUUCAGGCAGAUCUUGGGGCCGUGUCUGCC
.........(((.((((((((.((((((.(((...)))...)))))))))))))).))).((((((.(((..(((((..((((((.....))))))))))).))).))))))
----------UUCGAGGAUCUGCAUCGCUCC--------------------------------------------------------------------------------- l=21 a=5 c
--------------------------------------CUUGCGAUGAGGUUCUUAAAUC---------------------------------------------------- l=22 a=0 c*
----------UUCGAGGAUCUGCAUCGCUCC--------------------------------------------------------------------------------- l=21 a=5 ma
--------------------------------------CUUGCGAUGAGGUUCUUAAAUC---------------------------------------------------- l=22 a=0 ma*

----------UUCGAGGAUCUGCAUCGCUCC--------------------------------------------------------------------------------- l=21 a=5 (c,ma)

mb-01011
ax-1011111
ku-01
ss-111111111110
fn-111
