# Supplementary material for: Comprehensive re-analysis of hairpin small RNAs in fungi reveals loci with conserved links
Source: eLife. 2022 Dec 9;11:e83691. doi: 10.7554/eLife.83691 (PMC9757828; doi:10.7554/eLife.83691)
Supplement: Source data 1. — Here is given the locus and library identifiers, abundance of the locus and all sRNAs aligned to the hairpin strand (l=length, a=abundance). Most-abundant sequence (MAS) and cited MASs are shown for each locus. Lower case nucleotides indicate mismatches with the reference. [file elife-83691-data1.zip › Source Data 1 - expression profiles/PID0614.Rhi-milR-147.SRR1994872.txt]

species:   Rhsol
pid:       PID0614
parent:    Rhi-milR-147
paralog:   
locus:     KB317703.1:122191-122288
matures:   ['UGGGCAUUUGUAGGUUGGUCUGCA', 'CAGAAAGGCCACAUGAUGUUGC']
srr:       SRR1994872
genome:    /Users/jax/+Genomes/Fungal_genomes/Rhsol.AFRT00000000.1_scaffolds.fa
alignment: /media/data/njohnson/+SeqLibraries/FunHP_libraries/Lin2016-hq.SRR1994872.cram
call:      samtools view /media/data/njohnson/+SeqLibraries/FunHP_libraries/Lin2016-hq.SRR1994872.cram KB317703.1:122191-122288

0 out of bounds
30 alignments
19 proper strand
16 stranded perfect matches

           ************************                           **************************          
CUUAUGUAACCUGCAGAAAGGCCACAUGAUGUUGCCAAGUCCCAUAAUCAGUGGCACUGCAGGGUGGGCAUUUGUAGGUUGGUCUGCAGAUACAUGUA
..((((((..(((((((..(((((((.((((((.((.(((.((((.....)))).)))...))...))))))))).))))..))))))).))))))..
----------------------------------------------------------------UGGGCAUUUGUAGGUUGGUCUGCA---------- l=24 a=5 c
-------------CAGAAAGGCCACAUGAUGUUGC--------------------------------------------------------------- l=22 a=0 c*
----------------------------------------------------------------UGGGCAUUUGUAGGUUGGUCUGCA---------- l=24 a=5 ma
-------------CAGAAAGGCCACAUGAUGUUGC--------------------------------------------------------------- l=22 a=0 ma*

--------------------------------------------UAAUCAGUGGCACUGCAGGGUGGG------------------------------ l=24 a=1 
-----------------------------------------------------------CAGGGUGGGCAUUUGUAGGUUGG---------------- l=23 a=2 
----------------------------------------------------------------UGGGCAUUUGUAGGUUGGUCU------------- l=21 a=1 
----------------------------------------------------------------UGGGCAUUUGUAGGUUGGUCUG------------ l=22 a=1 
----------------------------------------------------------------UGGGCAUUUGUAGuUUGGUCUGC----------- l=23 a=1 
----------------------------------------------------------------UGGGCAUUUGUAGGUUGGUCUGC----------- l=23 a=4 
----------------------------------------------------------------UGGGCAUUUGUAGGUUGGUCUGCA---------- l=24 a=5 (c,ma)
----------------------------------------------------------------UGGGCAUUUGUAGGUUGGUCUGCAG--------- l=25 a=2 
----------------------------------------------------------------UGGGCAUUUGUAGGUUGGUCUGgAG--------- l=25 a=1 
----------------------------------------------------------------UGGGCAUUUGUAGGUUGGUCUGCAGu-------- l=26 a=1 

mb-01011
ax-1011011
ku-01
ss-101110111100
fn-101
