# Supplementary material for: Comprehensive re-analysis of hairpin small RNAs in fungi reveals loci with conserved links
Source: eLife. 2022 Dec 9;11:e83691. doi: 10.7554/eLife.83691 (PMC9757828; doi:10.7554/eLife.83691)
Supplement: Source data 1. — Here is given the locus and library identifiers, abundance of the locus and all sRNAs aligned to the hairpin strand (l=length, a=abundance). Most-abundant sequence (MAS) and cited MASs are shown for each locus. Lower case nucleotides indicate mismatches with the reference. [file elife-83691-data1.zip › Source Data 1 - expression profiles/PID1896.n_os_milR_90.SRR12952898.txt]

species:   Opsin
pid:       PID1896
parent:    n_os_milR_90
paralog:   
locus:     JAAVMX010000003.1:15737102-15737186
matures:   ['UCGACGUCUCCAAGUUCU', 'GGCAGGAGAUGAAGUCCCGCG']
srr:       SRR12952898
genome:    /Users/jax/+Genomes/Fungal_genomes/Opsin.GCA_012934285.1_ASM1293428v1_genomic.fa
alignment: /media/data/njohnson/+SeqLibraries/FunHP_libraries/Zhang2021-wd.SRR12952898.cram
call:      samtools view /media/data/njohnson/+SeqLibraries/FunHP_libraries/Zhang2021-wd.SRR12952898.cram JAAVMX010000003.1:15737102-15737186

2 out of bounds
3 alignments
3 proper strand
0 stranded perfect matches

                   ************************    *********************                 
CGGUUGGCCGUGGAUAAGAUGGGGCAGGAGAUGAAGUCCCGCGGCGCCGUCGACGUCUCCAAGUUCUGGCUCUUCAUGGCCACCG
((((.(((((((((..((..(((((.((((((...(((..(((....))).)))))))))..)))))..)).)))))))))))))
-------------------------------------------------UCGACGUCUCCAAGUUCU------------------ l=18 a=0 c
----------------------GGCAGGAGAUGAAGUCCCGCG------------------------------------------ l=21 a=0 c*
-------------------------------------------------UCGACGUCUCCAAGUUCU------------------ l=18 a=0 ma
----------------------GGCAGGAGAUGAAGUCCCGCG------------------------------------------ l=21 a=0 ma*


No alignments to locus

mb-01011
ax-1011001
ku-01
ss-110011101100
fn-011
