# Supplementary material for: Comprehensive re-analysis of hairpin small RNAs in fungi reveals loci with conserved links
Source: eLife. 2022 Dec 9;11:e83691. doi: 10.7554/eLife.83691 (PMC9757828; doi:10.7554/eLife.83691)
Supplement: Source data 1. — Here is given the locus and library identifiers, abundance of the locus and all sRNAs aligned to the hairpin strand (l=length, a=abundance). Most-abundant sequence (MAS) and cited MASs are shown for each locus. Lower case nucleotides indicate mismatches with the reference. [file elife-83691-data1.zip › Source Data 1 - expression profiles/PID2244.cro-mir-40.ERR5960091.txt]

species:   Clros
pid:       PID2244
parent:    cro-mir-40
paralog:   
locus:     CADEHS020000345.2:350320-350379
matures:   ['UCGAAUCCGUACUGAUGA', 'GUCAGGCGGUCGGGU']
srr:       ERR5960091
genome:    /Users/jax/+Genomes/Fungal_genomes/Clros.GCA_902827195.2_C_rosea_IK726_genomic.fa
alignment: /media/data/njohnson/+SeqLibraries/FunHP_libraries/Piombo2021-ru.ERR5960091.cram
call:      samtools view /media/data/njohnson/+SeqLibraries/FunHP_libraries/Piombo2021-ru.ERR5960091.cram CADEHS020000345.2:350320-350379

11 out of bounds
6 alignments
1 proper strand
1 stranded perfect matches

  ************                           ***************    
GUCAGGCGGUCGGGUAGCGACAGGACAUCCGUCCAUCGUUGUUCGAAUCCGUACUGAUGA
((((((((((((((((((((..((((....)))).)))))))))))..)))).)))))..
------------------------------------------UCGAAUCCGUACUGAUGA l=18 a=0 c
GUCAGGCGGUCGGGU--------------------------------------------- l=15 a=0 c*
-------------------------------------------CGAAUCCGUACUG---- l=13 a=1 ma
----GGCGGUCGGG---------------------------------------------- l=10 a=0 ma*

-------------------------------------------CGAAUCCGUACUG---- l=13 a=1 (ma)

mb-01011
ax-1011001
ku-01
ss-100011011100
fn-001
