# Supplementary material for: Comprehensive re-analysis of hairpin small RNAs in fungi reveals loci with conserved links
Source: eLife. 2022 Dec 9;11:e83691. doi: 10.7554/eLife.83691 (PMC9757828; doi:10.7554/eLife.83691)
Supplement: Source data 1. — Here is given the locus and library identifiers, abundance of the locus and all sRNAs aligned to the hairpin strand (l=length, a=abundance). Most-abundant sequence (MAS) and cited MASs are shown for each locus. Lower case nucleotides indicate mismatches with the reference. [file elife-83691-data1.zip › Source Data 1 - expression profiles/PID1749.Ssc-milR-225.SRR12527896.txt]

species:   Scscl
pid:       PID1749
parent:    Ssc-milR-225
paralog:   
locus:     NW_001820823.1:720860-720906
matures:   ['UGGUGAAGACUCGGAGCGUUCU', 'GACGCUGCGUAUUCACAAUG']
srr:       SRR12527896
genome:    /Users/jax/+Genomes/Fungal_genomes/Scscl.GCF_000146945.2_ASM14694v2.fa
alignment: /media/data/njohnson/+SeqLibraries/FunHP_libraries/Xia2020-rh.SRR12527896.cram
call:      samtools view /media/data/njohnson/+SeqLibraries/FunHP_libraries/Xia2020-rh.SRR12527896.cram NW_001820823.1:720860-720906

2 out of bounds
15 alignments
14 proper strand
13 stranded perfect matches

***********************  **********************
UUGGUGAAGACUCGGAGCGUUCUUGAGGACGCUGCGUAUUCACAAUG
...(((((....((.(((((((....))))))).))..)))))....
-UGGUGAAGACUCGGAGCGUUCU------------------------ l=22 a=3 c
---------------------------GACGCUGCGUAUUCACAAUG l=20 a=0 c*
-UGGUGAAGACUCGGAGCGUUCU------------------------ l=22 a=3 ma
---------------------------GACGCUGCGUAUUCACAAUG l=20 a=0 ma*

UUGGUGAAGACUCGGAGCGUUC------------------------- l=22 a=1 
-UGGUGAAGACUCGGAGCGUUC------------------------- l=21 a=1 
-UGGUGAAGACUCGGAGCGUUCU------------------------ l=22 a=3 (c,ma)
-UGGUGAAGACUCGGAGCGUUCUU----------------------- l=23 a=1 
----UGAAGACUCGGAGCGUUCUUG---------------------- l=21 a=1 
---------ACUCGGAGCGUUCUUGAGGACa---------------- l=22 a=1 
-----------UCGGAGCGUUCUUGAGGACG---------------- l=20 a=1 
--------------------UCUUGAGGACGCUGCGUAUUCA----- l=22 a=1 
----------------------UUGAGGACGCUGCGUAUUCAC---- l=21 a=1 
----------------------UUGAGGACGCUGCGUAUUCACA--- l=22 a=2 
-------------------------AGGACGCUGCGUAUUC------ l=16 a=1 

mb-01011
ax-1001011
ku-01
ss-111111101100
fn-111
