# Supplementary material for: Comprehensive re-analysis of hairpin small RNAs in fungi reveals loci with conserved links
Source: eLife. 2022 Dec 9;11:e83691. doi: 10.7554/eLife.83691 (PMC9757828; doi:10.7554/eLife.83691)
Supplement: Source data 1. — Here is given the locus and library identifiers, abundance of the locus and all sRNAs aligned to the hairpin strand (l=length, a=abundance). Most-abundant sequence (MAS) and cited MASs are shown for each locus. Lower case nucleotides indicate mismatches with the reference. [file elife-83691-data1.zip › Source Data 1 - expression profiles/PID0591.Rhi-milR-51.SRR1994877.txt]

species:   Rhsol
pid:       PID0591
parent:    Rhi-milR-51
paralog:   
locus:     KB317701.1:443221-443305
matures:   ['CCGAGAUCGUGAGCUCUGAAGAC', 'CUUCAUCCUCUACACUUCGGGU']
srr:       SRR1994877
genome:    /Users/jax/+Genomes/Fungal_genomes/Rhsol.AFRT00000000.1_scaffolds.fa
alignment: /media/data/njohnson/+SeqLibraries/FunHP_libraries/Lin2016-hq.SRR1994877.cram
call:      samtools view /media/data/njohnson/+SeqLibraries/FunHP_libraries/Lin2016-hq.SRR1994877.cram KB317701.1:443221-443305

1 out of bounds
3 alignments
3 proper strand
3 stranded perfect matches

        ****************************************************                         
UUCUGCCCUCCCGAGAUCGUGAGCUCUGAAGACCCCCUCUUCAUCCUCUACACUUCGGGUUCGACUGGUCGCCCCAAGGGUGUCG
.........((((((.....(((...((((((.....))))))..))).....))))))........(.(((((...))))).).
----------CCGAGAUCGUGAGCUCUGAAGAC---------------------------------------------------- l=23 a=0 c
--------------------------------------CUUCAUCCUCUACACUUCGGGU------------------------- l=22 a=0 c*
-----------------CGUGAGCUCUGAAGACCCCCUCUU-------------------------------------------- l=24 a=1 ma
--------------------------------------CUUCAUCCUCUACACUUCGGGU------------------------- l=22 a=0 ma*

-----------------CGUGAGCUCUGAAGACCCCCUCUU-------------------------------------------- l=24 a=1 (ma)
------------GAGAUCGUGAGCUCUGAAGAC---------------------------------------------------- l=21 a=1 
---------CCCGAGAUCGUGAGCUCUGAAGACCC-------------------------------------------------- l=26 a=1 

mb-00010
ax-1001011
ku-01
ss-100111101100
fn-011
