# Supplementary material for: Comprehensive re-analysis of hairpin small RNAs in fungi reveals loci with conserved links
Source: eLife. 2022 Dec 9;11:e83691. doi: 10.7554/eLife.83691 (PMC9757828; doi:10.7554/eLife.83691)
Supplement: Source data 1. — Here is given the locus and library identifiers, abundance of the locus and all sRNAs aligned to the hairpin strand (l=length, a=abundance). Most-abundant sequence (MAS) and cited MASs are shown for each locus. Lower case nucleotides indicate mismatches with the reference. [file elife-83691-data1.zip › Source Data 1 - expression profiles/MI0017739.dme-mir-4953.SRR11906542.txt]

species:   Drmel
pid:       MI0017739
parent:    dme-mir-4953
paralog:   
locus:     NT_033777.3:22774140-22774232
matures:   ['UUUUUUAUUGAAGGUCAUGGACA', 'ACCAUGAAUGUUAAUAAAGAAUA']
srr:       SRR11906542
genome:    /Users/jax/+Genomes/Animal_genomes/Drmel.GCF_000001215.4_Release_6_plus_ISO1_MT_genomic.fa
alignment: /media/data/njohnson/+SeqLibraries/FunHP_libraries/Drmel.SRR11906542.cram
call:      samtools view /media/data/njohnson/+SeqLibraries/FunHP_libraries/Drmel.SRR11906542.cram NT_033777.3:22774140-22774232

0 out of bounds
0 alignments
0 proper strand
0 stranded perfect matches

             *************************                *************************              
UAAAGUUCACAGGCGACCAUGAAUGUUAAUAAAGAAUAUUUACCAAUAAAGUUUUAUUUUUUAUUGAAGGUCAUGGACAUCCUUGAACCGAUU
....(((((.(((...((((((...(((((((((((((................)))))))))))))...))))))....)))))))).....
--------------------------------------------------------UUUUUUAUUGAAGGUCAUGGACA-------------- l=23 a=0 c
---------------ACCAUGAAUGUUAAUAAAGAAUA------------------------------------------------------- l=23 a=0 c*
--------------------------------------------------------UUUUUUAUUGAAGGUCAUGGACA-------------- l=23 a=0 ma
---------------ACCAUGAAUGUUAAUAAAGAAUA------------------------------------------------------- l=23 a=0 ma*


No alignments to locus

mb-01011
ax-1011011
ku-01
ss-000110001100
fn-001
