# Supplementary material for: Comprehensive re-analysis of hairpin small RNAs in fungi reveals loci with conserved links
Source: eLife. 2022 Dec 9;11:e83691. doi: 10.7554/eLife.83691 (PMC9757828; doi:10.7554/eLife.83691)
Supplement: Source data 2. — Includes annotations for mi/milRNAs in native genomes (where they were first annotated) and best-blast-hits (bbh) in NCBI-sourced assemblies. Annotations also contain two versions, one with all mi/milRNA loci and a second with only top tier loci (tiers 1 and 2, denoted ‘best’). [file elife-83691-data2.zip]

Archive with 137 entries (136 files):
- Source Data 2 - Annotations/
- __MACOSX/._Source Data 2 - Annotations
- Source Data 2 - Annotations/Trgui.GCA_002022785.1_ASM202278v1_genomic.native.gff
- Source Data 2 - Annotations/Opsin.GCA_000448365.1_ASM44836v1.bbh.gff
- Source Data 2 - Annotations/Trrub.GCA_000151425.1_ASM15142v1.bbh.gff
- Source Data 2 - Annotations/Comil.GCA_000225605.1_CmilitarisCM01_v01.bbh.gff
- Source Data 2 - Annotations/Rhirr.GCA_000597685.1_Rir.bbh.gff
- Source Data 2 - Annotations/Fuoxy.broad.fusarium_oxysporum_f._sp._melonis_26406_1_supercontigs.native.best.gff
- Source Data 2 - Annotations/Scscl.GCF_000146945.2_ASM14694v2.native.gff
- Source Data 2 - Annotations/Agbis.GCA_000300555.1_Agabi_varbur_1.bbh.gff
- Source Data 2 - Annotations/Asfum.GCA_000002655.1_ASM265v1.bbh.gff
- Source Data 2 - Annotations/Vamal.GCA_000818155.1_ASM81815v1.bbh.gff
- Source Data 2 - Annotations/Albra.GCA_002796735.1_ASM279673v1_genomic.native.gff
- Source Data 2 - Annotations/Rhsol.AFRT00000000.1_scaffolds.native.gff
- Source Data 2 - Annotations/Vedah.GCA_000150675.2_ASM15067v2_genomic.native.gff
- Source Data 2 - Annotations/Necra.GCF_000182925.2_NC12_genomic.native.gff
- Source Data 2 - Annotations/Fugra.GCA_000240135.3_ASM24013v3.bbh.best.gff
- Source Data 2 - Annotations/Rhsol.GCA_000334115.1_Rhisol_AG1IA_1.0_genomic.native.gff
- Source Data 2 - Annotations/Zytri.GCF_000219625.1_MYCGR_v2.0.native.gff
- Source Data 2 - Annotations/Pustr.GCA_004194325.1_ASM419432v1_genomic.native.gff
- Source Data 2 - Annotations/Pimic.Pismi1_AssemblyScaffolds.native.gff
- Source Data 2 - Annotations/Rhsol.AFRT00000000.1_scaffolds.native.best.gff
- Source Data 2 - Annotations/Fugra.GCF_000240135.3_ASM24013v3_genomic.native.best.gff
- Source Data 2 - Annotations/Opsin.GCA_012934285.1_ASM1293428v1_genomic.native.best.gff
- Source Data 2 - Annotations/.DS_Store
- __MACOSX/Source Data 2 - Annotations/._.DS_Store
- Source Data 2 - Annotations/Fugra.GCA_000240135.3_ASM24013v3.bbh.gff
- Source Data 2 - Annotations/Pechr.GCA_000710275.1_ASM71027v1.bbh.gff
- Source Data 2 - Annotations/Fuoxy.broad.fusarium_oxysporum_f._sp._melonis_26406_1_supercontigs.native.gff
- Source Data 2 - Annotations/Tacam.GCA_022598595.1_ASM2259859v1.bbh.best.gff
- Source Data 2 - Annotations/Opsin.GCA_000448365.1_ASM44836v1.bbh.best.gff
- Source Data 2 - Annotations/Fugra.AACM00000000.2_scaffolds.native.best.gff
- Source Data 2 - Annotations/Tamar.AGCC01.1.native.gff
- Source Data 2 - Annotations/Fuoxy.GCA_000149955.1_ASM14995v1_genomic.native.gff
- Source Data 2 - Annotations/Icon
- __MACOSX/Source Data 2 - Annotations/._Icon
- Source Data 2 - Annotations/Pechr.GCA_000710275.1_ASM71027v1.bbh.best.gff
- Source Data 2 - Annotations/Cocin.GCA_000182895.1_CC3.bbh.best.gff
- Source Data 2 - Annotations/Clros.GCA_902827195.2_C_rosea_IK726_genomic.native.gff
- Source Data 2 - Annotations/Zytri.GCA_000219625.1_MYCGR_v2.0.bbh.best.gff
- Source Data 2 - Annotations/Vedah.GCA_000150675.2_ASM15067v2.bbh.gff
- Source Data 2 - Annotations/Trasp.Trias1_AssemblyScaffolds.native.gff
- Source Data 2 - Annotations/Opsin.GCA_001648815.1_ASM164881v1_genomic.native.best.gff
- Source Data 2 - Annotations/Pyory.GCA_000002495.2_MG8.bbh.best.gff
- Source Data 2 - Annotations/Trrub.GCA_000812105.1_ASM81210v1_genomic.native.gff
- Source Data 2 - Annotations/Tacam.GCA_022598595.1_ASM2259859v1.bbh.gff
- Source Data 2 - Annotations/Bodot.GCA_011503125.2_ASM1150312v2.bbh.best.gff
- Source Data 2 - Annotations/Fuoxy.GCA_000149955.2_ASM14995v2.bbh.best.gff
- Source Data 2 - Annotations/Vedah.GCA_000150675.2_ASM15067v2.bbh.best.gff
- Source Data 2 - Annotations/Comil.GCF_000225605.1_CmilitarisCM01_v01_genomic.native.best.gff
- Source Data 2 - Annotations/Zytri.GCF_000219625.1_MYCGR_v2.0.native.best.gff
- Source Data 2 - Annotations/Vamal.GCA_000818155.1_ASM81815v1_genomic.native.gff
- Source Data 2 - Annotations/Rhirr.Rhiir2_1_AssemblyScaffolds.native.best.gff
- Source Data 2 - Annotations/Zytri.GCA_000219625.1_MYCGR_v2.0.bbh.gff
- Source Data 2 - Annotations/Crneo.GCF_000091045.1_ASM9104v1_genomic.native.gff
- Source Data 2 - Annotations/Venon.GCA_002776445.1_ASM277644v1_genomic.native.gff
- Source Data 2 - Annotations/Cocin.Copci_AmutBmut1_AssemblyScaffolds.native.gff
- Source Data 2 - Annotations/Nocer.GCA_000182985.1_ASM18298v1.bbh.gff
- Source Data 2 - Annotations/Nocer.GCA_000988165.1_ASM98816v1_genomic.native.gff
- Source Data 2 - Annotations/Nobom.GCA_000383075.1_NosBomCQ1_v1.0_genomic.native.gff
- Source Data 2 - Annotations/Bodot.GCA_011064635.1_ASM1106463v1_genomic.native.best.gff
- Source Data 2 - Annotations/Clros.GCA_902085965.1_CLO192961.bbh.gff
- Source Data 2 - Annotations/Necra.GCA_000182925.2_NC12.bbh.gff
- Source Data 2 - Annotations/Trree.GCA_000167675.2_v2.0.bbh.gff
- Source Data 2 - Annotations/Necra.GCA_000182925.2_NC12.bbh.best.gff
- Source Data 2 - Annotations/Bebas.GCA_000280675.1_ASM28067v1.bbh.best.gff
- Source Data 2 - Annotations/Rhsol.GCA_000334115.1_Rhisol_AG1IA_1.0.bbh.gff
- Source Data 2 - Annotations/Fuoxy.GCA_016802205.1_NRCB_FocSTR4_VCG0120_genomic.native.best.gff
- Source Data 2 - Annotations/Pechr.GCA_000710275.1_ASM71027v1_genomic.native.gff
- Source Data 2 - Annotations/Cocin.GCA_000182895.1_CC3.bbh.gff
- Source Data 2 - Annotations/Nobom.GCA_000383075.1_NosBomCQ1_v1.0.bbh.gff
- Source Data 2 - Annotations/Trgui.GCA_002022785.1_ASM202278v1.bbh.gff
- Source Data 2 - Annotations/Gimar.GCA_009809945.1_UNITO_GmarBEG34_1.0_genomic.native.best.gff
- Source Data 2 - Annotations/Pimic.Pismi1_AssemblyScaffolds.native.best.gff
- Source Data 2 - Annotations/Comil.GCF_000225605.1_CmilitarisCM01_v01_genomic.native.gff
- Source Data 2 - Annotations/Rhsol.GCA_000334115.1_Rhisol_AG1IA_1.0.bbh.best.gff
- Source Data 2 - Annotations/Cocin.GCF_000182895.1_CC3_genomic.native.gff
- Source Data 2 - Annotations/Scscl.GCA_000146945.2_ASM14694v2.bbh.best.gff
- Source Data 2 - Annotations/Cocin.GCF_000182895.1_CC3_genomic.native.best.gff
- Source Data 2 - Annotations/Pyory.AACU00000000.3_scaffolds.native.gff
- Source Data 2 - Annotations/Pustr.GCA_001191645.1_P_striiformis_V1.bbh.gff
- Source Data 2 - Annotations/Vedah.GCA_000150675.2_ASM15067v2_genomic.native.best.gff
- Source Data 2 - Annotations/Opsin.GCA_012934285.1_ASM1293428v1_genomic.native.gff
- Source Data 2 - Annotations/Asfla.GCA_000952835.1_ASM95283v1.bbh.gff
- Source Data 2 - Annotations/Tamar.GCA_000001985.1_JCVI-PMFA1-2.0.bbh.gff
- Source Data 2 - Annotations/Crneo.GCA_000091045.1_ASM9104v1.bbh.gff
- Source Data 2 - Annotations/Rhsol.GCA_000334115.1_Rhisol_AG1IA_1.0_genomic.native.best.gff
- Source Data 2 - Annotations/Meani.ADNJ00000000.1_scaffolds.native.gff
- Source Data 2 - Annotations/Tacam.GCA_000766995.1_ASM76699v1_genomic.native.gff
- Source Data 2 - Annotations/Trree.GCA_000167675.2_v2.0_genomic.native.gff
- Source Data 2 - Annotations/Venon.GCA_003724135.2_ASM372413v2.bbh.gff
- Source Data 2 - Annotations/Comil.GCA_000225605.1_CmilitarisCM01_v01.bbh.best.gff
- Source Data 2 - Annotations/Gimar.GCA_009809945.1_UNITO_GmarBEG34_1.0.bbh.best.gff
- Source Data 2 - Annotations/Pyory.GCA_000002495.2_MG8.bbh.gff
- Source Data 2 - Annotations/Pimic.GCA_000827275.1_Pisolithus_microcarpus_441_v1.0.bbh.best.gff
- Source Data 2 - Annotations/Scscl.GCA_000146945.2_ASM14694v2.bbh.gff
- Source Data 2 - Annotations/Vovol.GCA_000349905.1_VVO_genomic.native.gff
- Source Data 2 - Annotations/Gimar.GCA_009809945.1_UNITO_GmarBEG34_1.0_genomic.native.gff
- Source Data 2 - Annotations/Fuoxy.GCA_000149955.2_ASM14995v2.bbh.gff
- Source Data 2 - Annotations/Scscl.sclerotinia_sclerotiorum_2_supercontigs.native.gff
- Source Data 2 - Annotations/Bodot.GCA_011064635.1_ASM1106463v1_genomic.native.gff
- Source Data 2 - Annotations/Fugra.AACM00000000.2_scaffolds.native.gff
- Source Data 2 - Annotations/Tamar.AGCC01.1.native.best.gff
- Source Data 2 - Annotations/Cocin.Copci_AmutBmut1_AssemblyScaffolds.native.best.gff
- Source Data 2 - Annotations/Oroli.GCF_000225545.1_AOL24927_1.0_genomic.native.gff
- Source Data 2 - Annotations/Clros.GCA_902827195.2_C_rosea_IK726_genomic.native.best.gff
- Source Data 2 - Annotations/Rhirr.Rhiir2_1_AssemblyScaffolds.native.gff
- Source Data 2 - Annotations/Scscl.GCF_000146945.2_ASM14694v2.native.best.gff
- Source Data 2 - Annotations/Asfum.GCF_000002655.1_ASM265v1_genomic.native.gff
- __MACOSX/Source Data 2 - Annotations/._Asfum.GCF_000002655.1_ASM265v1_genomic.native.gff
- Source Data 2 - Annotations/Vovol.GCA_001691835.3_ASM169183v3.bbh.gff
- Source Data 2 - Annotations/Bebas.GCA_000280675.1_ASM28067v1.bbh.gff
- Source Data 2 - Annotations/Oroli.GCA_000225545.1_AOL24927_1.0.bbh.gff
- Source Data 2 - Annotations/Meani.GCA_000426965.1_ASM42696v1.bbh.gff
- Source Data 2 - Annotations/Rhirr.GCA_000597685.1_Rir.bbh.best.gff
- Source Data 2 - Annotations/Pechr.GCA_000710275.1_ASM71027v1_genomic.native.best.gff
- Source Data 2 - Annotations/Togua.GCA_022114105.1_ASM2211410v1_genomic.native.gff
- Source Data 2 - Annotations/Fuoxy.GCA_000149955.1_ASM14995v1_genomic.native.best.gff
- Source Data 2 - Annotations/Asfla.broad.fixed.aspergillus_flavus_2_contigs.native.gff
- Source Data 2 - Annotations/Necra.GCF_000182925.2_NC12_genomic.native.best.gff
- Source Data 2 - Annotations/Pimic.GCA_000827275.1_Pisolithus_microcarpus_441_v1.0.bbh.gff
- Source Data 2 - Annotations/Bodot.GCA_011503125.2_ASM1150312v2.bbh.gff
- __MACOSX/Source Data 2 - Annotations/._Bodot.GCA_011503125.2_ASM1150312v2.bbh.gff
- Source Data 2 - Annotations/Fugra.GCF_000240135.3_ASM24013v3_genomic.native.gff
- Source Data 2 - Annotations/Agbis.GCA_000300575.1_Agabi_varbisH97_2_genomic.native.gff
- Source Data 2 - Annotations/Clros.GCA_902085965.1_CLO192961.bbh.best.gff
- Source Data 2 - Annotations/Bebas.GCF_000280675.1_ASM28067v1_genomic.native.best.gff
- Source Data 2 - Annotations/Pyory.AACU00000000.3_scaffolds.native.best.gff
- Source Data 2 - Annotations/Gimar.GCA_009809945.1_UNITO_GmarBEG34_1.0.bbh.gff
- Source Data 2 - Annotations/Tamar.GCA_000001985.1_JCVI-PMFA1-2.0.bbh.best.gff
- Source Data 2 - Annotations/Opsin.GCA_001648815.1_ASM164881v1_genomic.native.gff
- Source Data 2 - Annotations/Tacam.GCA_000766995.1_ASM76699v1_genomic.native.best.gff
- Source Data 2 - Annotations/Galuc.GCA_000271565.1_GanLuc1.0_genomic.native.gff
- Source Data 2 - Annotations/Bebas.GCF_000280675.1_ASM28067v1_genomic.native.gff
- Source Data 2 - Annotations/Fuoxy.GCA_016802205.1_NRCB_FocSTR4_VCG0120_genomic.native.gff
- Source Data 2 - Annotations/Culun.GCA_000743335.1_ASM74333v1_genomic.native.gff
- Source Data 2 - Annotations/Trasp.GCA_020647865.1_ASM2064786v1.bbh.gff
