# Supplementary material for: Comprehensive re-analysis of hairpin small RNAs in fungi reveals loci with conserved links
Source: eLife. 2022 Dec 9;11:e83691. doi: 10.7554/eLife.83691 (PMC9757828; doi:10.7554/eLife.83691)
Supplement: Source data 2. — Includes annotations for mi/milRNAs in native genomes (where they were first annotated) and best-blast-hits (bbh) in NCBI-sourced assemblies. Annotations also contain two versions, one with all mi/milRNA loci and a second with only top tier loci (tiers 1 and 2, denoted ‘best’). [file elife-83691-data2.zip › Source Data 2 - Annotations/Fuoxy.broad.fusarium_oxysporum_f._sp._melonis_26406_1_supercontigs.native.best.gff]

##gff-version 3
##
##set Fuoxy.broad.fusarium_oxysporum_f._sp._melonis_26406_1_supercontigs.native.best
##
##species_abbreviation	Fuoxy
##species	Fusarium oxysporum
##taxid	5507
##
##assembly	broad.fusarium_oxysporum_f._sp._melonis_26406_1_supercontigs
##assembly_source	Broad
##
##date	2022-11-14
##
##include_low_quality	TRUE
##native_assembly	TRUE
##
Supercontig_1.28	.	mi/milRNA	116760	116868	0	-	.	id=PID0811;name=Fon_hyphae-m0004;citation=Jiang2017-hp;expression_test=3-pass_rep;most_abundant=UGGAUGAAUCAAGCGUGGUAUGA;tier=2
Supercontig_1.4	.	mi/milRNA	1011553	1011904	0	-	.	id=PID0819;name=Fon_hyphae-m0012;citation=Jiang2017-hp;expression_test=3-pass_rep;most_abundant=AGGGCAGAGGGAGGAGGGGA;tier=2
Supercontig_1.66	.	mi/milRNA	33701	33775	0	-	.	id=PID0821;name=Fon_hyphae-m0014;citation=Jiang2017-hp;expression_test=3-pass_rep;most_abundant=UUAGGGUUAGGGUUAGGGUUA;tier=2
Supercontig_1.28	.	mi/milRNA	116760	116868	0	-	.	id=PID0831;name=Fon_microconidia-m0007;citation=Jiang2017-hp;expression_test=3-pass_rep;most_abundant=UGGAUGAAUCAAGCGUGGUAUGA;tier=2
Supercontig_1.3	.	mi/milRNA	514982	515109	0	+	.	id=PID0836;name=Fon_microconidia-m0012;citation=Jiang2017-hp;expression_test=3-pass_rep;most_abundant=ACCGAAGAGUGGUGUAGUGGUA;tier=2
Supercontig_1.66	.	mi/milRNA	33701	33775	0	-	.	id=PID0841;name=Fon_microconidia-m0017;citation=Jiang2017-hp;expression_test=3-pass_rep;most_abundant=UUAGGGUUAGGGUUAGGGUUA;tier=2
