# Supplementary material for: Comprehensive re-analysis of hairpin small RNAs in fungi reveals loci with conserved links
Source: eLife. 2022 Dec 9;11:e83691. doi: 10.7554/eLife.83691 (PMC9757828; doi:10.7554/eLife.83691)
Supplement: Source data 2. — Includes annotations for mi/milRNAs in native genomes (where they were first annotated) and best-blast-hits (bbh) in NCBI-sourced assemblies. Annotations also contain two versions, one with all mi/milRNA loci and a second with only top tier loci (tiers 1 and 2, denoted ‘best’). [file elife-83691-data2.zip › Source Data 2 - Annotations/Asfum.GCA_000002655.1_ASM265v1.bbh.gff]

##gff-version 3
##
##set Asfum.GCA_000002655.1_ASM265v1.bbh
##
##species_abbreviation	Asfum
##species	Aspergillus fumigatus
##taxid	746128
##
##assembly	GCA_000002655.1_ASM265v1
##assembly_source	NCBI
##
##date	2022-11-14
##
##include_low_quality	TRUE
##native_assembly	FALSE	(best blast hit in NCBI assembly)
##
CM000176.1	.	mi/milRNA	58599	58711	4.86e-53	-	.	id=PID2212;name=FOLDED_2;citation=Ozkan2017-qu;expression_test=1-fail;most_abundant=GAGUUGUAUUCUCGGAGACUGUGAC;tier=4
