# Supplementary material for: Comprehensive re-analysis of hairpin small RNAs in fungi reveals loci with conserved links
Source: eLife. 2022 Dec 9;11:e83691. doi: 10.7554/eLife.83691 (PMC9757828; doi:10.7554/eLife.83691)
Supplement: Source data 2. — Includes annotations for mi/milRNAs in native genomes (where they were first annotated) and best-blast-hits (bbh) in NCBI-sourced assemblies. Annotations also contain two versions, one with all mi/milRNA loci and a second with only top tier loci (tiers 1 and 2, denoted ‘best’). [file elife-83691-data2.zip › Source Data 2 - Annotations/Rhsol.AFRT00000000.1_scaffolds.native.gff]

##gff-version 3
##
##set Rhsol.AFRT00000000.1_scaffolds.native
##
##species_abbreviation	Rhsol
##species	Rhizoctonia solani
##taxid	456999
##
##assembly	AFRT00000000.1_scaffolds
##assembly_source	Genbank
##
##date	2022-11-14
##
##include_low_quality	TRUE
##native_assembly	TRUE
##
KB317696.1	.	mi/milRNA	795409	795502	0	+	.	id=PID0459;name=Rhi-milR-77;citation=Lin2016-hq;expression_test=3-pass_rep;most_abundant=GCGGGAUUGCAGUACAAAGGGAGAU;tier=4
KB317696.1	.	mi/milRNA	999145	999209	0	+	.	id=PID0460;name=Rhi-milR-154;citation=Lin2016-hq;expression_test=2-pass;most_abundant=AUGUUGGAAGAAUUGCAGGGCUCG;tier=3
KB317696.1	.	mi/milRNA	2014702	2014815	0	+	.	id=PID0461;name=Rhi-milR-12;citation=Lin2016-hq;expression_test=2-pass;most_abundant=UAACGGUAACUGUGGCAUGG;tier=3
KB317696.1	.	mi/milRNA	2178060	2178149	0	+	.	id=PID0462;name=Rhi-milR-136;citation=Lin2016-hq;expression_test=3-pass_rep;most_abundant=UGGAAGCAGGUAUUGGAUGAUGG;tier=2
KB317696.1	.	mi/milRNA	3612199	3612272	0	-	.	id=PID0463;name=Rhi-milR-14;citation=Lin2016-hq;expression_test=3-pass_rep;most_abundant=ACUGUCGACGGCGGGCUCCG;tier=2
KB317696.1	.	mi/milRNA	3612199	3612272	0	-	.	id=PID0464;name=Rhi-milR-29;citation=Lin2016-hq;expression_test=3-pass_rep;most_abundant=ACUGUCGACGGCGGGCUCCG;tier=2
KB317705.1	.	mi/milRNA	339227	339316	0	+	.	id=PID0467;name=Rhi-milR-124;citation=Lin2016-hq;expression_test=3-pass_rep;most_abundant=UGAAGAGGCUGGAGACUUGUA;tier=4
KB317705.1	.	mi/milRNA	400478	400547	0	-	.	id=PID0468;name=Rhi-milR-78;citation=Lin2016-hq;expression_test=3-pass_rep;most_abundant=CGGAGAACAUUAACAGAGGGAGA;tier=4
KB317705.1	.	mi/milRNA	691017	691094	0	+	.	id=PID0469;name=Rhi-milR-53;citation=Lin2016-hq;expression_test=3-pass_rep;most_abundant=CGCGUGAACGACUUCGGAGGAC;tier=4
KB317705.1	.	mi/milRNA	789597	789669	0	-	.	id=PID0470;name=Rhi-milR-23;citation=Lin2016-hq;expression_test=3-pass_rep;most_abundant=CCGCAGCUCUCGUUGGCUUCGUAGCAGC;tier=4
KB317801.1	.	mi/milRNA	21476	21549	0	-	.	id=PID0472;name=Rhi-milR-109;citation=Lin2016-hq;expression_test=3-pass_rep;most_abundant=UUAGUAGCUGUUCUCUUAGGGGC;tier=4
KB317706.1	.	mi/milRNA	45512	45581	0	+	.	id=PID0474;name=Rhi-milR-38;citation=Lin2016-hq;expression_test=3-pass_rep;most_abundant=AUUGAGGCCAUCUGAACAAGGG;tier=4
KB317706.1	.	mi/milRNA	61779	61891	0	+	.	id=PID0475;name=Rhi-milR-159;citation=Lin2016-hq;expression_test=2-pass;most_abundant=UUUAGUAGUUAGAUGUUGUAGGG;tier=3
KB317706.1	.	mi/milRNA	133332	133418	0	-	.	id=PID0476;name=Rhi-milR-74;citation=Lin2016-hq;expression_test=3-pass_rep;most_abundant=UGCCGAGGCGAAGGCUGACACCCGUU;tier=4
KB317706.1	.	mi/milRNA	539986	540055	0	+	.	id=PID0477;name=Rhi-milR-120;citation=Lin2016-hq;expression_test=2-pass;most_abundant=UCGAGUCGAGGAUUGUAGGGCCUG;tier=4
KB317706.1	.	mi/milRNA	697495	697609	0	+	.	id=PID0479;name=Rhi-milR-129;citation=Lin2016-hq;expression_test=3-pass_rep;most_abundant=GUGAGGCUAUGGACAUGGACGAUGAC;tier=4
KB317805.1	.	mi/milRNA	5948	6017	0	+	.	id=PID0480;name=Rhi-milR-71;citation=Lin2016-hq;expression_test=2-pass;most_abundant=AUGGAUCCGUAGGUGUUGGCGC;tier=3
KB317808.1	.	mi/milRNA	20210	20317	0	+	.	id=PID0482;name=Rhi-milR-33;citation=Lin2016-hq;expression_test=3-pass_rep;most_abundant=GGGCGUAUGGUGUAG;tier=4
KB317811.1	.	mi/milRNA	16418	16530	0	+	.	id=PID0483;name=Rhi-milR-118;citation=Lin2016-hq;expression_test=3-pass_rep;most_abundant=UUCAGGAAGCAUGGAUUGGGG;tier=4
KB317813.1	.	mi/milRNA	2894	3005	0	-	.	id=PID0485;name=Rhi-milR-59;citation=Lin2016-hq;expression_test=1-fail;most_abundant=CUACCAAGGACAGAUUGUAGUGC;tier=4
KB317816.1	.	mi/milRNA	7608	7692	0	+	.	id=PID0486;name=Rhi-milR-28;citation=Lin2016-hq;expression_test=3-pass_rep;most_abundant=AGGAGAUGAUCUACAGGACUAGGG;tier=2
KB317817.1	.	mi/milRNA	12330	12409	0	-	.	id=PID0487;name=Rhi-milR-90;citation=Lin2016-hq;expression_test=3-pass_rep;most_abundant=GGUCGUUUGCCAGAGUGGUUAAUGGGU;tier=2
KB317821.1	.	mi/milRNA	19925	20001	0	+	.	id=PID0488;name=Rhi-milR-108;citation=Lin2016-hq;expression_test=3-pass_rep;most_abundant=UAGGUGUAGCACACAGCAAAGGC;tier=2
KB317821.1	.	mi/milRNA	25309	25396	0	-	.	id=PID0489;name=Rhi-milR-15;citation=Lin2016-hq;expression_test=3-pass_rep;most_abundant=UUUAGCAACUGGGACAAUGCA;tier=2
KB317708.1	.	mi/milRNA	388298	388375	0	+	.	id=PID0490;name=Rhi-milR-163;citation=Lin2016-hq;expression_test=3-pass_rep;most_abundant=UUGACCAUGGAGACUGCUUGUGC;tier=4
KB317708.1	.	mi/milRNA	469343	469428	0	+	.	id=PID0491;name=Rhi-milR-112;citation=Lin2016-hq;expression_test=1-fail;most_abundant=UAUGGCCGUGGAUACUUUGCAA;tier=4
KB317826.1	.	mi/milRNA	4300	4384	0	-	.	id=PID0492;name=Rhi-milR-66;citation=Lin2016-hq;expression_test=3-pass_rep;most_abundant=UGUUUUGUGUUGGUUUGUUCUCA;tier=2
KB317826.1	.	mi/milRNA	4300	4384	0	-	.	id=PID0493;name=Rhi-milR-94;citation=Lin2016-hq;expression_test=3-pass_rep;most_abundant=UGUUUUGUGUUGGUUUGUUCUCA;tier=2
KB317826.1	.	mi/milRNA	16515	16597	0	-	.	id=PID0494;name=Rhi-milR-11;citation=Lin2016-hq;expression_test=1-fail;most_abundant=ACCAUGGACUGGUCUAGACGGG;tier=4
KB317828.1	.	mi/milRNA	1682	1792	0	-	.	id=PID0495;name=Rhi-milR-167;citation=Lin2016-hq;expression_test=3-pass_rep;most_abundant=UUGGCAUCCGGGACAAGGUCUAU;tier=4
KB319031.1	.	mi/milRNA	384	492	0	+	.	id=PID0496;name=Rhi-milR-138;citation=Lin2016-hq;expression_test=1-fail;most_abundant=UGGAGGCUGCAGGUGAAC;tier=4
KB317831.1	.	mi/milRNA	14326	14406	0	+	.	id=PID0497;name=Rhi-milR-144;citation=Lin2016-hq;expression_test=1-fail;most_abundant=UGGGAUAUCUGCCUAGGUGAUGGU;tier=4
KB317831.1	.	mi/milRNA	15754	15831	0	+	.	id=PID0498;name=Rhi-milR-114;citation=Lin2016-hq;expression_test=1-fail;most_abundant=UAUGUGUGACAUCUGAAGGAAG;tier=4
KB317833.1	.	mi/milRNA	10762	10861	0	-	.	id=PID0499;name=Rhi-milR-69;citation=Lin2016-hq;expression_test=3-pass_rep;most_abundant=UGAGGCCUGUAGUUGUUGGAUGGG;tier=2
KB317709.1	.	mi/milRNA	12899	12970	0	+	.	id=PID0501;name=Rhi-milR-165;citation=Lin2016-hq;expression_test=1-fail;most_abundant=UUGGCAGGGUUUGGAUGUGUAUC;tier=4
KB317709.1	.	mi/milRNA	81551	81648	0	+	.	id=PID0502;name=Rhi-milR-145;citation=Lin2016-hq;expression_test=3-pass_rep;most_abundant=UGGGAUGGGUGGGGGUGUUUAG;tier=4
KB317709.1	.	mi/milRNA	549448	549545	0	-	.	id=PID0503;name=Rhi-milR-176;citation=Lin2016-hq;expression_test=3-pass_rep;most_abundant=CAUUUUGGAAUUGCUGGAUGUGGU;tier=2
KB317709.1	.	mi/milRNA	550505	550615	0	+	.	id=PID0504;name=Rhi-milR-161;citation=Lin2016-hq;expression_test=3-pass_rep;most_abundant=UCUUGAGAGGUUUGGCUGGAGGC;tier=2
KB317837.1	.	mi/milRNA	9796	9886	0	+	.	id=PID0505;name=Rhi-milR-132;citation=Lin2016-hq;expression_test=3-pass_rep;most_abundant=UGAUGGGACUUCCUGAGUGGG;tier=2
KB317843.1	.	mi/milRNA	7809	7903	0	+	.	id=PID0506;name=Rhi-milR-143;citation=Lin2016-hq;expression_test=1-fail;most_abundant=UGGGAGUAGAAGAGAUUGAAAGU;tier=4
KB317710.1	.	mi/milRNA	103990	104100	0	-	.	id=PID0507;name=Rhi-milR-169;citation=Lin2016-hq;expression_test=1-fail;most_abundant=UUGGGGCAAAUAUUAGGAACUGUUG;tier=4
KB317710.1	.	mi/milRNA	215939	216052	0	+	.	id=PID0508;name=Rhi-milR-134;citation=Lin2016-hq;expression_test=3-pass_rep;most_abundant=UGCAGAGAUUGAGUUGGAUUGUG;tier=2
KB317710.1	.	mi/milRNA	528516	528591	0	-	.	id=PID0509;name=Rhi-milR-85;citation=Lin2016-hq;expression_test=1-fail;most_abundant=GGUGACUGUGGCUCUGAAGAGG;tier=4
KB317847.1	.	mi/milRNA	3149	3233	0	+	.	id=PID0510;name=Rhi-milR-96;citation=Lin2016-hq;expression_test=3-pass_rep;most_abundant=UAAAGUAGUAGAGACCUUGG;tier=2
KB317847.1	.	mi/milRNA	4995	5088	0	-	.	id=PID0511;name=Rhi-milR-3;citation=Lin2016-hq;expression_test=3-pass_rep;most_abundant=AAAAGGCUGCUCAGAUCAAGAAAC;tier=2
KB317849.1	.	mi/milRNA	9511	9624	0	+	.	id=PID0512;name=Rhi-milR-116;citation=Lin2016-hq;expression_test=3-pass_rep;most_abundant=UAUUUGCAGCGCUGGACUCUUGG;tier=2
KB317849.1	.	mi/milRNA	11259	11372	0	+	.	id=PID0513;name=Rhi-milR-47;citation=Lin2016-hq;expression_test=2-pass;most_abundant=UGGAUCCGUAGGUGUUGGC;tier=3
KB317851.1	.	mi/milRNA	107	217	0	-	.	id=PID0514;name=Rhi-milR-122;citation=Lin2016-hq;expression_test=3-pass_rep;most_abundant=UUGGAAGUGGGGAUGAAGUGG;tier=2
KB317852.1	.	mi/milRNA	4745	4840	0	-	.	id=PID0515;name=Rhi-milR-80;citation=Lin2016-hq;expression_test=3-pass_rep;most_abundant=GGGCGUAUGGUGUAG;tier=4
KB317711.1	.	mi/milRNA	275026	275119	0	+	.	id=PID0516;name=Rhi-milR-168;citation=Lin2016-hq;expression_test=3-pass_rep;most_abundant=UUGGCUUGAAUAUCUUGGUGAUGGA;tier=2
KB317711.1	.	mi/milRNA	287532	287615	0	+	.	id=PID0517;name=Rhi-milR-10;citation=Lin2016-hq;expression_test=3-pass_rep;most_abundant=ACCAGACUGCAGCAUCCUCGC;tier=4
KB317711.1	.	mi/milRNA	436320	436408	0	-	.	id=PID0518;name=Rhi-milR-43;citation=Lin2016-hq;expression_test=3-pass_rep;most_abundant=GCAGAGUGGAUUUGUAUUGCU;tier=2
KB317712.1	.	mi/milRNA	145370	145464	0	-	.	id=PID0519;name=Rhi-milR-9;citation=Lin2016-hq;expression_test=1-fail;most_abundant=ACAAUGUGGUCAAGGUCUCUG;tier=4
KB317865.1	.	mi/milRNA	359	471	0	+	.	id=PID0520;name=Rhi-milR-72;citation=Lin2016-hq;expression_test=1-fail;most_abundant=GCAGGCAAAAUCUGGAAGAAGGC;tier=4
KB317871.1	.	mi/milRNA	2028	2137	0	-	.	id=PID0521;name=Rhi-milR-139;citation=Lin2016-hq;expression_test=1-fail;most_abundant=UGGCAUCUGUCAUGCUGUAGAGGG;tier=4
KB319457.1	.	mi/milRNA	244	354	0	-	.	id=PID0522;name=Rhi-milR-4;citation=Lin2016-hq;expression_test=1-fail;most_abundant=AACAGAUUGCCACAAGGGAGAGG;tier=4
KB317713.1	.	mi/milRNA	120946	121014	0	-	.	id=PID0523;name=Rhi-milR-62;citation=Lin2016-hq;expression_test=3-pass_rep;most_abundant=CCUGGAGUGUUGCGGCUUUGG;tier=4
KB317713.1	.	mi/milRNA	209848	209946	0	-	.	id=PID0524;name=Rhi-milR-162;citation=Lin2016-hq;expression_test=2-pass;most_abundant=UGAACGAAAAGUGGCUGGCAU;tier=4
KB319500.1	.	mi/milRNA	567	662	0	-	.	id=PID0525;name=Rhi-milR-123;citation=Lin2016-hq;expression_test=3-pass_rep;most_abundant=UGUGAAAAAGGAAGCGUGCUGC;tier=2
KB317714.1	.	mi/milRNA	419185	419266	0	-	.	id=PID0527;name=Rhi-milR-82;citation=Lin2016-hq;expression_test=2-pass;most_abundant=UGGGAUACCUGUAUGAAUUGGCGG;tier=4
KB317887.1	.	mi/milRNA	4464	4546	0	+	.	id=PID0528;name=Rhi-milR-158;citation=Lin2016-hq;expression_test=3-pass_rep;most_abundant=UUAGGAGGUAUAGGUGGACUGG;tier=2
KB317697.1	.	mi/milRNA	402820	402898	0	-	.	id=PID0529;name=Rhi-milR-79;citation=Lin2016-hq;expression_test=2-pass;most_abundant=UGGAUUCGCUGUCGCACUUUUGA;tier=4
KB317905.1	.	mi/milRNA	239	347	0	+	.	id=PID0532;name=Rhi-milR-88;citation=Lin2016-hq;expression_test=2-pass;most_abundant=UAGUAGUACGGCUGUAAGCGC;tier=3
KB317913.1	.	mi/milRNA	207	317	0	-	.	id=PID0534;name=Rhi-milR-46;citation=Lin2016-hq;expression_test=2-pass;most_abundant=UCAAGGCACUGGAGGAAUGGCA;tier=3
KB317717.1	.	mi/milRNA	9573	9645	0	-	.	id=PID0535;name=Rhi-milR-34;citation=Lin2016-hq;expression_test=1-fail;most_abundant=AGGGGUGGCUGUUGAAUUGAG;tier=4
KB317719.1	.	mi/milRNA	384600	384708	0	+	.	id=PID0537;name=Rhi-milR-170;citation=Lin2016-hq;expression_test=1-fail;most_abundant=UUGGGGUGCUUGUAGACAUU;tier=4
KB317719.1	.	mi/milRNA	400525	400635	0	-	.	id=PID0538;name=Rhi-milR-156;citation=Lin2016-hq;expression_test=3-pass_rep;most_abundant=UGGCGGACUAUGUGAAUACAGC;tier=2
KB317951.1	.	mi/milRNA	1795	1889	0	-	.	id=PID0540;name=Rhi-milR-173;citation=Lin2016-hq;expression_test=3-pass_rep;most_abundant=UUUGUGGGGUCAGAGUUUGUAGUG;tier=2
KB317721.1	.	mi/milRNA	245781	245852	0	+	.	id=PID0541;name=Rhi-milR-58;citation=Lin2016-hq;expression_test=3-pass_rep;most_abundant=CGUGAACGAGAACGAGAGCGGGA;tier=4
KB317721.1	.	mi/milRNA	394627	394707	0	-	.	id=PID0542;name=Rhi-milR-104;citation=Lin2016-hq;expression_test=3-pass_rep;most_abundant=UUAGAAUGGGCUGGGAAUAUUAGU;tier=2
KB317722.1	.	mi/milRNA	148126	148212	0	-	.	id=PID0543;name=Rhi-milR-92;citation=Lin2016-hq;expression_test=3-pass_rep;most_abundant=UGUGUUUGGUUACUUUGCUUGCAG;tier=2
KB317722.1	.	mi/milRNA	154648	154734	0	-	.	id=PID0544;name=Rhi-milR-36;citation=Lin2016-hq;expression_test=3-pass_rep;most_abundant=UAUGAUGUGUUGAUUUGUUUGCAG;tier=2
KB317722.1	.	mi/milRNA	189954	190067	0	+	.	id=PID0545;name=Rhi-milR-73;citation=Lin2016-hq;expression_test=3-pass_rep;most_abundant=UGCAUUUUGUUGAUUUGUUUGCAG;tier=2
KB317723.1	.	mi/milRNA	122197	122265	0	+	.	id=PID0546;name=Rhi-milR-60;citation=Lin2016-hq;expression_test=3-pass_rep;most_abundant=AACUAUAUCGCAAGCUUGAGAGAG;tier=4
KB317723.1	.	mi/milRNA	322390	322465	0	-	.	id=PID0547;name=Rhi-milR-160;citation=Lin2016-hq;expression_test=3-pass_rep;most_abundant=GUUAGUUCCAAUUUCGUGUCCGG;tier=4
KB317724.1	.	mi/milRNA	182714	182791	0	+	.	id=PID0548;name=Rhi-milR-48;citation=Lin2016-hq;expression_test=2-pass;most_abundant=CAUGGGCAUGUUGGGAGAUGGUAA;tier=4
KB317724.1	.	mi/milRNA	346964	347033	0	+	.	id=PID0550;name=Rhi-milR-105;citation=Lin2016-hq;expression_test=3-pass_rep;most_abundant=UAGCAGAACACUGGGGAGAAGCAG;tier=2
KB317725.1	.	mi/milRNA	222135	222234	0	+	.	id=PID0551;name=Rhi-milR-151;citation=Lin2016-hq;expression_test=3-pass_rep;most_abundant=UGUAUUUUGUUGAUCCGCUUGCAG;tier=2
KB317725.1	.	mi/milRNA	269059	269158	0	-	.	id=PID0552;name=Rhi-milR-18;citation=Lin2016-hq;expression_test=3-pass_rep;most_abundant=UAGAGAACUAUAACCAGACAAGGC;tier=2
KB317725.1	.	mi/milRNA	309196	309288	0	-	.	id=PID0553;name=Rhi-milR-24;citation=Lin2016-hq;expression_test=1-fail;most_abundant=AGGAACUGCCAGCAGGGUGGGC;tier=4
KB317725.1	.	mi/milRNA	314756	314827	0	-	.	id=PID0554;name=Rhi-milR-95;citation=Lin2016-hq;expression_test=3-pass_rep;most_abundant=UUAAAGACUGUUGUGAGAGAAGG;tier=2
KB317725.1	.	mi/milRNA	327334	327414	0	+	.	id=PID0555;name=Rhi-milR-102;citation=Lin2016-hq;expression_test=1-fail;most_abundant=UACUUCCAGUUGACUUUGAAUG;tier=4
KB317726.1	.	mi/milRNA	196496	196608	0	-	.	id=PID0556;name=Rhi-milR-87;citation=Lin2016-hq;expression_test=3-pass_rep;most_abundant=GUAACAAGUGACGGACAGGGCUA;tier=4
KB317727.1	.	mi/milRNA	55054	55139	0	-	.	id=PID0557;name=Rhi-milR-67;citation=Lin2016-hq;expression_test=3-pass_rep;most_abundant=CGAGCUGUUUUCGUACUUGUGGACU;tier=4
KB317727.1	.	mi/milRNA	129658	129736	0	-	.	id=PID0558;name=Rhi-milR-70;citation=Lin2016-hq;expression_test=3-pass_rep;most_abundant=GAUGAUCUUAAGGCUGCAUACGA;tier=4
KB317727.1	.	mi/milRNA	132052	132150	0	+	.	id=PID0559;name=Rhi-milR-152;citation=Lin2016-hq;expression_test=1-fail;most_abundant=UGUGGCUUGGAGCUGGCAAGGA;tier=4
KB317727.1	.	mi/milRNA	133079	133162	0	+	.	id=PID0560;name=Rhi-milR-172;citation=Lin2016-hq;expression_test=3-pass_rep;most_abundant=UUGUGGGGACUCUGUUAUAGGA;tier=4
KB317729.1	.	mi/milRNA	118633	118711	0	+	.	id=PID0561;name=Rhi-milR-42;citation=Lin2016-hq;expression_test=3-pass_rep;most_abundant=CACGGUCUGUCCACCAAGAGC;tier=4
KB318038.1	.	mi/milRNA	806	883	0	-	.	id=PID0562;name=Rhi-milR-100;citation=Lin2016-hq;expression_test=1-fail;most_abundant=UAAUUGUUUGUACUCAGUGGC;tier=4
KB317730.1	.	mi/milRNA	113067	113145	0	-	.	id=PID0563;name=Rhi-milR-27;citation=Lin2016-hq;expression_test=3-pass_rep;most_abundant=GAAAGGAGACUAGAGAACAAGUUG;tier=4
KB317732.1	.	mi/milRNA	17496	17604	0	+	.	id=PID0565;name=Rhi-milR-30;citation=Lin2016-hq;expression_test=1-fail;most_abundant=AGGGACUGUCCAAUGCUAGGUG;tier=4
KB317734.1	.	mi/milRNA	29481	29570	0	-	.	id=PID0567;name=Rhi-milR-76;citation=Lin2016-hq;expression_test=3-pass_rep;most_abundant=GGCGGAUCUCGAACUCGAAGC;tier=4
KB317699.1	.	mi/milRNA	416163	416235	0	+	.	id=PID0568;name=Rhi-milR-55;citation=Lin2016-hq;expression_test=3-pass_rep;most_abundant=CGGCUACUUGGGCGAUCUCGCUG;tier=4
KB317737.1	.	mi/milRNA	56848	56919	0	+	.	id=PID0569;name=Rhi-milR-107;citation=Lin2016-hq;expression_test=1-fail;most_abundant=UAGGCUACUUGGACCACCUGGAG;tier=4
KB317737.1	.	mi/milRNA	58489	58563	0	+	.	id=PID0570;name=Rhi-milR-142;citation=Lin2016-hq;expression_test=3-pass_rep;most_abundant=UGGCUGUGAGUAUUCCUUUUGUA;tier=2
KB317739.1	.	mi/milRNA	66004	66086	0	-	.	id=PID0571;name=Rhi-milR-52;citation=Lin2016-hq;expression_test=2-pass;most_abundant=GAGCAUAGACUGGUAGAGCGU;tier=4
KB317740.1	.	mi/milRNA	94956	95053	0	+	.	id=PID0572;name=Rhi-milR-166;citation=Lin2016-hq;expression_test=3-pass_rep;most_abundant=UUGGCAUCAGAAGUUGUAGAAAC;tier=2
KB317740.1	.	mi/milRNA	205373	205483	0	+	.	id=PID0574;name=Rhi-milR-115;citation=Lin2016-hq;expression_test=3-pass_rep;most_abundant=UAUUUGAUAAAGGACUGGGGGGG;tier=4
KB317742.1	.	mi/milRNA	6395	6475	0	+	.	id=PID0575;name=Rhi-milR-22;citation=Lin2016-hq;expression_test=1-fail;most_abundant=AGCGAGUUGCAGUUCCUGGAUGC;tier=4
KB317742.1	.	mi/milRNA	8216	8282	0	+	.	id=PID0576;name=Rhi-milR-93;citation=Lin2016-hq;expression_test=3-pass_rep;most_abundant=GUUCCAAGUUAAUUCCCAACG;tier=2
KB317742.1	.	mi/milRNA	28130	28206	0	+	.	id=PID0577;name=Rhi-milR-148;citation=Lin2016-hq;expression_test=3-pass_rep;most_abundant=UGGGCUGUAAGUCCUCAAGGGG;tier=2
KB317742.1	.	mi/milRNA	52867	52960	0	+	.	id=PID0578;name=Rhi-milR-2;citation=Lin2016-hq;expression_test=3-pass_rep;most_abundant=AAAGCUGUUAACCCGCGGAGAGG;tier=4
KB317742.1	.	mi/milRNA	96320	96429	0	+	.	id=PID0579;name=Rhi-milR-146;citation=Lin2016-hq;expression_test=3-pass_rep;most_abundant=UGGGCAUGUGAUCAAUAUAGCGGC;tier=2
KB317742.1	.	mi/milRNA	102330	102417	0	+	.	id=PID0580;name=Rhi-milR-164;citation=Lin2016-hq;expression_test=3-pass_rep;most_abundant=UUGGAUAUGUGGUACAAGCGAGG;tier=2
KB317742.1	.	mi/milRNA	112670	112782	0	-	.	id=PID0581;name=Rhi-milR-21;citation=Lin2016-hq;expression_test=3-pass_rep;most_abundant=UAGCGAGGUAGAACAAGUAAGUCCA;tier=2
KB317700.1	.	mi/milRNA	262702	262767	0	+	.	id=PID0582;name=Rhi-milR-130;citation=Lin2016-hq;expression_test=3-pass_rep;most_abundant=UGAGUGCCAGUGCAAGCAGC;tier=2
KB317748.1	.	mi/milRNA	84977	85047	0	-	.	id=PID0583;name=Rhi-milR-103;citation=Lin2016-hq;expression_test=2-pass;most_abundant=UUAGAACCAGAUUGAUGAUGCG;tier=3
KB317749.1	.	mi/milRNA	28148	28233	0	+	.	id=PID0584;name=Rhi-milR-37;citation=Lin2016-hq;expression_test=2-pass;most_abundant=AUGGGAUGGCUUACUGGGGA;tier=4
KB317749.1	.	mi/milRNA	39175	39245	0	+	.	id=PID0585;name=Rhi-milR-56;citation=Lin2016-hq;expression_test=3-pass_rep;most_abundant=CGGCUUCAAGAACGGUACCGACGG;tier=4
KB317749.1	.	mi/milRNA	155893	155976	0	+	.	id=PID0586;name=Rhi-milR-149;citation=Lin2016-hq;expression_test=3-pass_rep;most_abundant=UGGUCGGCACAUGUUGUAGGAGC;tier=2
KB317701.1	.	mi/milRNA	1	53	0	+	.	id=PID0587;name=Rhi-milR-128;citation=Lin2016-hq;expression_test=3-pass_rep;most_abundant=UGAGGAGAAGUGUGGAUCAAUGC;tier=4
KB317701.1	.	mi/milRNA	200456	200527	0	+	.	id=PID0588;name=Rhi-milR-19;citation=Lin2016-hq;expression_test=3-pass_rep;most_abundant=AGGAGCUGGAUCUCAAGAUGCGUC;tier=4
KB317701.1	.	mi/milRNA	339759	339837	0	+	.	id=PID0590;name=Rhi-milR-153;citation=Lin2016-hq;expression_test=3-pass_rep;most_abundant=UGUGUUGUUUUGAUUUCCUUGCAG;tier=4
KB317701.1	.	mi/milRNA	443221	443305	0	-	.	id=PID0591;name=Rhi-milR-51;citation=Lin2016-hq;expression_test=2-pass;most_abundant=CCCGAGAUCGUGAGCUCUGAAGAC;tier=4
KB317701.1	.	mi/milRNA	980275	980364	0	-	.	id=PID0592;name=Rhi-milR-68;citation=Lin2016-hq;expression_test=3-pass_rep;most_abundant=UGAGGAUCUGUAUUUGUGGAGG;tier=2
KB317755.1	.	mi/milRNA	3225	3315	0	+	.	id=PID0593;name=Rhi-milR-1;citation=Lin2016-hq;expression_test=1-fail;most_abundant=AAAGAGGAGUGUUCUGAUGGAG;tier=4
KB317756.1	.	mi/milRNA	103745	103858	0	-	.	id=PID0594;name=Rhi-milR-97;citation=Lin2016-hq;expression_test=2-pass;most_abundant=UAAGGCAGUGACUGAAUAACUAGG;tier=3
KB317759.1	.	mi/milRNA	4964	5055	0	+	.	id=PID0597;name=Rhi-milR-137;citation=Lin2016-hq;expression_test=3-pass_rep;most_abundant=UGGAGCUGGAGGACUAAUUUUGC;tier=2
KB317763.1	.	mi/milRNA	52749	52821	0	-	.	id=PID0598;name=Rhi-milR-45;citation=Lin2016-hq;expression_test=1-fail;most_abundant=CAGGGAAUUUGGCAAAGAAGUC;tier=4
KB317763.1	.	mi/milRNA	71300	71371	0	+	.	id=PID0599;name=Rhi-milR-89;citation=Lin2016-hq;expression_test=2-pass;most_abundant=GUCGGGGUGCGUAUCGAGGGAAG;tier=4
KB317702.1	.	mi/milRNA	91860	91939	0	+	.	id=PID0600;name=Rhi-milR-110;citation=Lin2016-hq;expression_test=2-pass;most_abundant=UAGUAGUUGUUCUGUAUGGAGGC;tier=3
KB317702.1	.	mi/milRNA	243369	243464	0	-	.	id=PID0601;name=Rhi-milR-16;citation=Lin2016-hq;expression_test=1-fail;most_abundant=AGACCGUCCACUCUGAACUAGCG;tier=4
KB317702.1	.	mi/milRNA	381257	381367	0	-	.	id=PID0602;name=Rhi-milR-175;citation=Lin2016-hq;expression_test=3-pass_rep;most_abundant=UUUAAUCGAGGACGGACCAUAG;tier=2
KB317702.1	.	mi/milRNA	821566	821659	0	+	.	id=PID0603;name=Rhi-milR-101;citation=Lin2016-hq;expression_test=3-pass_rep;most_abundant=UACCCGAGGAAGGUGUGGAUC;tier=4
KB318401.1	.	mi/milRNA	54	126	0	-	.	id=PID0604;name=Rhi-milR-7;citation=Lin2016-hq;expression_test=3-pass_rep;most_abundant=CAAUCCUGUAUGAGACUCUGUGC;tier=2
KB318401.1	.	mi/milRNA	627	713	0	-	.	id=PID0605;name=Rhi-milR-131;citation=Lin2016-hq;expression_test=2-pass;most_abundant=UUGAUGGAGUGGAAUAUGACCC;tier=3
KB317767.1	.	mi/milRNA	1176	1289	0	+	.	id=PID0606;name=Rhi-milR-177;citation=Lin2016-hq;expression_test=1-fail;most_abundant=UUUGGGCGCAAUGGGAGAGACU;tier=4
KB317768.1	.	mi/milRNA	8775	8887	0	+	.	id=PID0607;name=Rhi-milR-174;citation=Lin2016-hq;expression_test=3-pass_rep;most_abundant=UUUAAGGAUUAUGAAAUGGAGGC;tier=4
KB317769.1	.	mi/milRNA	50922	51033	0	+	.	id=PID0608;name=Rhi-milR-98;citation=Lin2016-hq;expression_test=1-fail;most_abundant=UAAGGGCAAUGGCAAGCUAUGUA;tier=4
KB317703.1	.	mi/milRNA	887	999	0	+	.	id=PID0611;name=Rhi-milR-5;citation=Lin2016-hq;expression_test=1-fail;most_abundant=AAGGAAUGGGUUGAAUGCUGCC;tier=4
KB317703.1	.	mi/milRNA	120042	120155	0	+	.	id=PID0613;name=Rhi-milR-140;citation=Lin2016-hq;expression_test=3-pass_rep;most_abundant=UGGCAUGUAGCAUACUGGGUAUG;tier=2
KB317703.1	.	mi/milRNA	122191	122288	0	+	.	id=PID0614;name=Rhi-milR-147;citation=Lin2016-hq;expression_test=2-pass;most_abundant=UGGGCAUUUGUAGGUUGGUCUGC;tier=3
KB317703.1	.	mi/milRNA	481308	481382	0	+	.	id=PID0615;name=Rhi-milR-25;citation=Lin2016-hq;expression_test=3-pass_rep;most_abundant=AGGACCUACGGCUACUUCUGGAGC;tier=4
KB317703.1	.	mi/milRNA	915178	915273	0	+	.	id=PID0616;name=Rhi-milR-44;citation=Lin2016-hq;expression_test=3-pass_rep;most_abundant=CAGGACAGGUAGUAUUGGGAGGCA;tier=4
KB317777.1	.	mi/milRNA	7095	7207	0	-	.	id=PID0617;name=Rhi-milR-119;citation=Lin2016-hq;expression_test=3-pass_rep;most_abundant=UCAUUCAAGGGAGCGGAACAAAAC;tier=4
KB317782.1	.	mi/milRNA	26092	26166	0	+	.	id=PID0619;name=Rhi-milR-41;citation=Lin2016-hq;expression_test=2-pass;most_abundant=CCGAGAAGGCUGCUCUGUACU;tier=3
KB317783.1	.	mi/milRNA	37469	37544	0	+	.	id=PID0620;name=Rhi-milR-133;citation=Lin2016-hq;expression_test=3-pass_rep;most_abundant=UGAUGUAUUGAAUGCUCUGGGACAC;tier=2
KB317704.1	.	mi/milRNA	28667	28737	0	-	.	id=PID0621;name=Rhi-milR-75;citation=Lin2016-hq;expression_test=3-pass_rep;most_abundant=GCGGACGGAGCUUAUGAUGGGAGCA;tier=4
KB317704.1	.	mi/milRNA	182537	182650	0	-	.	id=PID0622;name=Rhi-milR-91;citation=Lin2016-hq;expression_test=3-pass_rep;most_abundant=GUCUGGAAGUUGGCGCAAGC;tier=2
KB317704.1	.	mi/milRNA	814488	814578	0	+	.	id=PID0623;name=Rhi-milR-86;citation=Lin2016-hq;expression_test=3-pass_rep;most_abundant=CGUAAACACUUGAACUUGGCGGAUA;tier=4
KB317704.1	.	mi/milRNA	817288	817370	0	+	.	id=PID0624;name=Rhi-milR-50;citation=Lin2016-hq;expression_test=3-pass_rep;most_abundant=CCAAGUCGCUACGUACCAAGGC;tier=4
KB317786.1	.	mi/milRNA	6990	7102	0	-	.	id=PID0625;name=Rhi-milR-17;citation=Lin2016-hq;expression_test=3-pass_rep;most_abundant=AGACUAAGGCUCAGAUAAUUGCGC;tier=2
KB317786.1	.	mi/milRNA	28504	28613	0	+	.	id=PID0626;name=Rhi-milR-106;citation=Lin2016-hq;expression_test=1-fail;most_abundant=UAGGAUUGAAAUGGUUGGACGC;tier=4
KB317786.1	.	mi/milRNA	44706	44800	0	+	.	id=PID0627;name=Rhi-milR-126;citation=Lin2016-hq;expression_test=3-pass_rep;most_abundant=UGAGACAUUCUGUGCUAAGAUGG;tier=2
KB317790.1	.	mi/milRNA	1714	1824	0	+	.	id=PID0629;name=Rhi-milR-49;citation=Lin2016-hq;expression_test=1-fail;most_abundant=CAUUGAUUGGUUUGGCGUUGGACC;tier=4
KB317790.1	.	mi/milRNA	1869	1980	0	+	.	id=PID0630;name=Rhi-milR-13;citation=Lin2016-hq;expression_test=1-fail;most_abundant=ACUGAGACUUGCAUUGAUUG;tier=4
KB317790.1	.	mi/milRNA	2646	2754	0	+	.	id=PID0631;name=Rhi-milR-99;citation=Lin2016-hq;expression_test=3-pass_rep;most_abundant=UAAUAGGGACGUUGUAGACACAUC;tier=2
KB317790.1	.	mi/milRNA	9288	9395	0	-	.	id=PID0632;name=Rhi-milR-141;citation=Lin2016-hq;expression_test=1-fail;most_abundant=UGGCCAGUAGUAGUUCCUUGAGACC;tier=4
KB317791.1	.	mi/milRNA	30574	30650	0	+	.	id=PID0633;name=Rhi-milR-40;citation=Lin2016-hq;expression_test=2-pass;most_abundant=CACAAUCCCUAUGUAGAAGUCAC;tier=3
KB317791.1	.	mi/milRNA	37103	37212	0	-	.	id=PID0635;name=Rhi-milR-6;citation=Lin2016-hq;expression_test=1-fail;most_abundant=AAGUGGAGUUUUGCAAUGG;tier=4
