# Supplementary material for: Comprehensive re-analysis of hairpin small RNAs in fungi reveals loci with conserved links
Source: eLife. 2022 Dec 9;11:e83691. doi: 10.7554/eLife.83691 (PMC9757828; doi:10.7554/eLife.83691)
Supplement: Source data 2. — Includes annotations for mi/milRNAs in native genomes (where they were first annotated) and best-blast-hits (bbh) in NCBI-sourced assemblies. Annotations also contain two versions, one with all mi/milRNA loci and a second with only top tier loci (tiers 1 and 2, denoted ‘best’). [file elife-83691-data2.zip › Source Data 2 - Annotations/Rhsol.AFRT00000000.1_scaffolds.native.best.gff]

##gff-version 3
##
##set Rhsol.AFRT00000000.1_scaffolds.native.best
##
##species_abbreviation	Rhsol
##species	Rhizoctonia solani
##taxid	456999
##
##assembly	AFRT00000000.1_scaffolds
##assembly_source	Genbank
##
##date	2022-11-14
##
##include_low_quality	TRUE
##native_assembly	TRUE
##
KB317696.1	.	mi/milRNA	2178060	2178149	0	+	.	id=PID0462;name=Rhi-milR-136;citation=Lin2016-hq;expression_test=3-pass_rep;most_abundant=UGGAAGCAGGUAUUGGAUGAUGG;tier=2
KB317696.1	.	mi/milRNA	3612199	3612272	0	-	.	id=PID0463;name=Rhi-milR-14;citation=Lin2016-hq;expression_test=3-pass_rep;most_abundant=ACUGUCGACGGCGGGCUCCG;tier=2
KB317696.1	.	mi/milRNA	3612199	3612272	0	-	.	id=PID0464;name=Rhi-milR-29;citation=Lin2016-hq;expression_test=3-pass_rep;most_abundant=ACUGUCGACGGCGGGCUCCG;tier=2
KB317816.1	.	mi/milRNA	7608	7692	0	+	.	id=PID0486;name=Rhi-milR-28;citation=Lin2016-hq;expression_test=3-pass_rep;most_abundant=AGGAGAUGAUCUACAGGACUAGGG;tier=2
KB317817.1	.	mi/milRNA	12330	12409	0	-	.	id=PID0487;name=Rhi-milR-90;citation=Lin2016-hq;expression_test=3-pass_rep;most_abundant=GGUCGUUUGCCAGAGUGGUUAAUGGGU;tier=2
KB317821.1	.	mi/milRNA	19925	20001	0	+	.	id=PID0488;name=Rhi-milR-108;citation=Lin2016-hq;expression_test=3-pass_rep;most_abundant=UAGGUGUAGCACACAGCAAAGGC;tier=2
KB317821.1	.	mi/milRNA	25309	25396	0	-	.	id=PID0489;name=Rhi-milR-15;citation=Lin2016-hq;expression_test=3-pass_rep;most_abundant=UUUAGCAACUGGGACAAUGCA;tier=2
KB317826.1	.	mi/milRNA	4300	4384	0	-	.	id=PID0492;name=Rhi-milR-66;citation=Lin2016-hq;expression_test=3-pass_rep;most_abundant=UGUUUUGUGUUGGUUUGUUCUCA;tier=2
KB317826.1	.	mi/milRNA	4300	4384	0	-	.	id=PID0493;name=Rhi-milR-94;citation=Lin2016-hq;expression_test=3-pass_rep;most_abundant=UGUUUUGUGUUGGUUUGUUCUCA;tier=2
KB317833.1	.	mi/milRNA	10762	10861	0	-	.	id=PID0499;name=Rhi-milR-69;citation=Lin2016-hq;expression_test=3-pass_rep;most_abundant=UGAGGCCUGUAGUUGUUGGAUGGG;tier=2
KB317709.1	.	mi/milRNA	549448	549545	0	-	.	id=PID0503;name=Rhi-milR-176;citation=Lin2016-hq;expression_test=3-pass_rep;most_abundant=CAUUUUGGAAUUGCUGGAUGUGGU;tier=2
KB317709.1	.	mi/milRNA	550505	550615	0	+	.	id=PID0504;name=Rhi-milR-161;citation=Lin2016-hq;expression_test=3-pass_rep;most_abundant=UCUUGAGAGGUUUGGCUGGAGGC;tier=2
KB317837.1	.	mi/milRNA	9796	9886	0	+	.	id=PID0505;name=Rhi-milR-132;citation=Lin2016-hq;expression_test=3-pass_rep;most_abundant=UGAUGGGACUUCCUGAGUGGG;tier=2
KB317710.1	.	mi/milRNA	215939	216052	0	+	.	id=PID0508;name=Rhi-milR-134;citation=Lin2016-hq;expression_test=3-pass_rep;most_abundant=UGCAGAGAUUGAGUUGGAUUGUG;tier=2
KB317847.1	.	mi/milRNA	3149	3233	0	+	.	id=PID0510;name=Rhi-milR-96;citation=Lin2016-hq;expression_test=3-pass_rep;most_abundant=UAAAGUAGUAGAGACCUUGG;tier=2
KB317847.1	.	mi/milRNA	4995	5088	0	-	.	id=PID0511;name=Rhi-milR-3;citation=Lin2016-hq;expression_test=3-pass_rep;most_abundant=AAAAGGCUGCUCAGAUCAAGAAAC;tier=2
KB317849.1	.	mi/milRNA	9511	9624	0	+	.	id=PID0512;name=Rhi-milR-116;citation=Lin2016-hq;expression_test=3-pass_rep;most_abundant=UAUUUGCAGCGCUGGACUCUUGG;tier=2
KB317851.1	.	mi/milRNA	107	217	0	-	.	id=PID0514;name=Rhi-milR-122;citation=Lin2016-hq;expression_test=3-pass_rep;most_abundant=UUGGAAGUGGGGAUGAAGUGG;tier=2
KB317711.1	.	mi/milRNA	275026	275119	0	+	.	id=PID0516;name=Rhi-milR-168;citation=Lin2016-hq;expression_test=3-pass_rep;most_abundant=UUGGCUUGAAUAUCUUGGUGAUGGA;tier=2
KB317711.1	.	mi/milRNA	436320	436408	0	-	.	id=PID0518;name=Rhi-milR-43;citation=Lin2016-hq;expression_test=3-pass_rep;most_abundant=GCAGAGUGGAUUUGUAUUGCU;tier=2
KB319500.1	.	mi/milRNA	567	662	0	-	.	id=PID0525;name=Rhi-milR-123;citation=Lin2016-hq;expression_test=3-pass_rep;most_abundant=UGUGAAAAAGGAAGCGUGCUGC;tier=2
KB317887.1	.	mi/milRNA	4464	4546	0	+	.	id=PID0528;name=Rhi-milR-158;citation=Lin2016-hq;expression_test=3-pass_rep;most_abundant=UUAGGAGGUAUAGGUGGACUGG;tier=2
KB317719.1	.	mi/milRNA	400525	400635	0	-	.	id=PID0538;name=Rhi-milR-156;citation=Lin2016-hq;expression_test=3-pass_rep;most_abundant=UGGCGGACUAUGUGAAUACAGC;tier=2
KB317951.1	.	mi/milRNA	1795	1889	0	-	.	id=PID0540;name=Rhi-milR-173;citation=Lin2016-hq;expression_test=3-pass_rep;most_abundant=UUUGUGGGGUCAGAGUUUGUAGUG;tier=2
KB317721.1	.	mi/milRNA	394627	394707	0	-	.	id=PID0542;name=Rhi-milR-104;citation=Lin2016-hq;expression_test=3-pass_rep;most_abundant=UUAGAAUGGGCUGGGAAUAUUAGU;tier=2
KB317722.1	.	mi/milRNA	148126	148212	0	-	.	id=PID0543;name=Rhi-milR-92;citation=Lin2016-hq;expression_test=3-pass_rep;most_abundant=UGUGUUUGGUUACUUUGCUUGCAG;tier=2
KB317722.1	.	mi/milRNA	154648	154734	0	-	.	id=PID0544;name=Rhi-milR-36;citation=Lin2016-hq;expression_test=3-pass_rep;most_abundant=UAUGAUGUGUUGAUUUGUUUGCAG;tier=2
KB317722.1	.	mi/milRNA	189954	190067	0	+	.	id=PID0545;name=Rhi-milR-73;citation=Lin2016-hq;expression_test=3-pass_rep;most_abundant=UGCAUUUUGUUGAUUUGUUUGCAG;tier=2
KB317724.1	.	mi/milRNA	346964	347033	0	+	.	id=PID0550;name=Rhi-milR-105;citation=Lin2016-hq;expression_test=3-pass_rep;most_abundant=UAGCAGAACACUGGGGAGAAGCAG;tier=2
KB317725.1	.	mi/milRNA	222135	222234	0	+	.	id=PID0551;name=Rhi-milR-151;citation=Lin2016-hq;expression_test=3-pass_rep;most_abundant=UGUAUUUUGUUGAUCCGCUUGCAG;tier=2
KB317725.1	.	mi/milRNA	269059	269158	0	-	.	id=PID0552;name=Rhi-milR-18;citation=Lin2016-hq;expression_test=3-pass_rep;most_abundant=UAGAGAACUAUAACCAGACAAGGC;tier=2
KB317725.1	.	mi/milRNA	314756	314827	0	-	.	id=PID0554;name=Rhi-milR-95;citation=Lin2016-hq;expression_test=3-pass_rep;most_abundant=UUAAAGACUGUUGUGAGAGAAGG;tier=2
KB317737.1	.	mi/milRNA	58489	58563	0	+	.	id=PID0570;name=Rhi-milR-142;citation=Lin2016-hq;expression_test=3-pass_rep;most_abundant=UGGCUGUGAGUAUUCCUUUUGUA;tier=2
KB317740.1	.	mi/milRNA	94956	95053	0	+	.	id=PID0572;name=Rhi-milR-166;citation=Lin2016-hq;expression_test=3-pass_rep;most_abundant=UUGGCAUCAGAAGUUGUAGAAAC;tier=2
KB317742.1	.	mi/milRNA	8216	8282	0	+	.	id=PID0576;name=Rhi-milR-93;citation=Lin2016-hq;expression_test=3-pass_rep;most_abundant=GUUCCAAGUUAAUUCCCAACG;tier=2
KB317742.1	.	mi/milRNA	28130	28206	0	+	.	id=PID0577;name=Rhi-milR-148;citation=Lin2016-hq;expression_test=3-pass_rep;most_abundant=UGGGCUGUAAGUCCUCAAGGGG;tier=2
KB317742.1	.	mi/milRNA	96320	96429	0	+	.	id=PID0579;name=Rhi-milR-146;citation=Lin2016-hq;expression_test=3-pass_rep;most_abundant=UGGGCAUGUGAUCAAUAUAGCGGC;tier=2
KB317742.1	.	mi/milRNA	102330	102417	0	+	.	id=PID0580;name=Rhi-milR-164;citation=Lin2016-hq;expression_test=3-pass_rep;most_abundant=UUGGAUAUGUGGUACAAGCGAGG;tier=2
KB317742.1	.	mi/milRNA	112670	112782	0	-	.	id=PID0581;name=Rhi-milR-21;citation=Lin2016-hq;expression_test=3-pass_rep;most_abundant=UAGCGAGGUAGAACAAGUAAGUCCA;tier=2
KB317700.1	.	mi/milRNA	262702	262767	0	+	.	id=PID0582;name=Rhi-milR-130;citation=Lin2016-hq;expression_test=3-pass_rep;most_abundant=UGAGUGCCAGUGCAAGCAGC;tier=2
KB317749.1	.	mi/milRNA	155893	155976	0	+	.	id=PID0586;name=Rhi-milR-149;citation=Lin2016-hq;expression_test=3-pass_rep;most_abundant=UGGUCGGCACAUGUUGUAGGAGC;tier=2
KB317701.1	.	mi/milRNA	980275	980364	0	-	.	id=PID0592;name=Rhi-milR-68;citation=Lin2016-hq;expression_test=3-pass_rep;most_abundant=UGAGGAUCUGUAUUUGUGGAGG;tier=2
KB317759.1	.	mi/milRNA	4964	5055	0	+	.	id=PID0597;name=Rhi-milR-137;citation=Lin2016-hq;expression_test=3-pass_rep;most_abundant=UGGAGCUGGAGGACUAAUUUUGC;tier=2
KB317702.1	.	mi/milRNA	381257	381367	0	-	.	id=PID0602;name=Rhi-milR-175;citation=Lin2016-hq;expression_test=3-pass_rep;most_abundant=UUUAAUCGAGGACGGACCAUAG;tier=2
KB318401.1	.	mi/milRNA	54	126	0	-	.	id=PID0604;name=Rhi-milR-7;citation=Lin2016-hq;expression_test=3-pass_rep;most_abundant=CAAUCCUGUAUGAGACUCUGUGC;tier=2
KB317703.1	.	mi/milRNA	120042	120155	0	+	.	id=PID0613;name=Rhi-milR-140;citation=Lin2016-hq;expression_test=3-pass_rep;most_abundant=UGGCAUGUAGCAUACUGGGUAUG;tier=2
KB317783.1	.	mi/milRNA	37469	37544	0	+	.	id=PID0620;name=Rhi-milR-133;citation=Lin2016-hq;expression_test=3-pass_rep;most_abundant=UGAUGUAUUGAAUGCUCUGGGACAC;tier=2
KB317704.1	.	mi/milRNA	182537	182650	0	-	.	id=PID0622;name=Rhi-milR-91;citation=Lin2016-hq;expression_test=3-pass_rep;most_abundant=GUCUGGAAGUUGGCGCAAGC;tier=2
KB317786.1	.	mi/milRNA	6990	7102	0	-	.	id=PID0625;name=Rhi-milR-17;citation=Lin2016-hq;expression_test=3-pass_rep;most_abundant=AGACUAAGGCUCAGAUAAUUGCGC;tier=2
KB317786.1	.	mi/milRNA	44706	44800	0	+	.	id=PID0627;name=Rhi-milR-126;citation=Lin2016-hq;expression_test=3-pass_rep;most_abundant=UGAGACAUUCUGUGCUAAGAUGG;tier=2
KB317790.1	.	mi/milRNA	2646	2754	0	+	.	id=PID0631;name=Rhi-milR-99;citation=Lin2016-hq;expression_test=3-pass_rep;most_abundant=UAAUAGGGACGUUGUAGACACAUC;tier=2
