# Supplementary material for: Comprehensive re-analysis of hairpin small RNAs in fungi reveals loci with conserved links
Source: eLife. 2022 Dec 9;11:e83691. doi: 10.7554/eLife.83691 (PMC9757828; doi:10.7554/eLife.83691)
Supplement: Source data 2. — Includes annotations for mi/milRNAs in native genomes (where they were first annotated) and best-blast-hits (bbh) in NCBI-sourced assemblies. Annotations also contain two versions, one with all mi/milRNA loci and a second with only top tier loci (tiers 1 and 2, denoted ‘best’). [file elife-83691-data2.zip › Source Data 2 - Annotations/Fugra.GCF_000240135.3_ASM24013v3_genomic.native.best.gff]

##gff-version 3
##
##set Fugra.GCF_000240135.3_ASM24013v3_genomic.native.best
##
##species_abbreviation	Fugra
##species	Fusarium graminearum
##taxid	5518
##
##assembly	GCF_000240135.3_ASM24013v3_genomic
##assembly_source	NCBI
##
##date	2022-11-14
##
##include_low_quality	TRUE
##native_assembly	TRUE
##
NC_026477.1	.	mi/milRNA	3499582	3499728	0	+	.	id=PID0191;name=Fg-milRNA-28;citation=Chen2015-xw;expression_test=2-pass;most_abundant=AUGGGUACGGGCGGGUUGCGGA;tier=2
NC_026477.1	.	mi/milRNA	7338134	7338204	0	+	.	id=PID0880;name=FgmilR-7dps-87;citation=Zeng2018-ds;expression_test=3-pass_rep;most_abundant=CCUCUCCGGACCUCGAAACCC;tier=1
NC_026477.1	.	mi/milRNA	7215154	7215332	0	-	.	id=PID0882;name=FgmilR-7dps-108;citation=Zeng2018-ds;expression_test=3-pass_rep;most_abundant=UCAGAGCGGUGAUUGAUCAAGAU;tier=2
NC_026474.1	.	mi/milRNA	562788	562919	0	-	.	id=PID0961;name=FgmilR-7dps-20;citation=Zeng2018-ds;expression_test=2-pass;most_abundant=UUAUGCUACUGCUGAGCCUGACCU;tier=2
NC_026475.1	.	mi/milRNA	1097715	1097781	0	+	.	id=PID1052;name=Fgmil-73;citation=Guo2019-xh;expression_test=0-no_evidence;most_abundant=CGGAUAGGAGAAAGACACACGAGCA;tier=2
