# Supplementary material for: Comprehensive re-analysis of hairpin small RNAs in fungi reveals loci with conserved links
Source: eLife. 2022 Dec 9;11:e83691. doi: 10.7554/eLife.83691 (PMC9757828; doi:10.7554/eLife.83691)
Supplement: Source data 2. — Includes annotations for mi/milRNAs in native genomes (where they were first annotated) and best-blast-hits (bbh) in NCBI-sourced assemblies. Annotations also contain two versions, one with all mi/milRNA loci and a second with only top tier loci (tiers 1 and 2, denoted ‘best’). [file elife-83691-data2.zip › Source Data 2 - Annotations/Tacam.GCA_022598595.1_ASM2259859v1.bbh.best.gff]

##gff-version 3
##
##set Tacam.GCA_022598595.1_ASM2259859v1.bbh.best
##
##species_abbreviation	Tacam
##species	Taiwanofungus camphoratus
##taxid	2696576
##
##assembly	GCA_022598595.1_ASM2259859v1
##assembly_source	NCBI
##
##date	2022-11-08
##
##include_low_quality	TRUE
##native_assembly	FALSE	(best blast hit in NCBI assembly)
##
JAHFZK010000007.1	.	mi/milRNA	877188	877264	1.14e-33	+	.	id=PID0283;name=aci-milR-13;citation=Lin2015-zy;expression_test=3-pass_rep;most_abundant=UACAUUAGUUAAUAGGAUCAAGA;tier=2
JAHFZK010000009.1	.	mi/milRNA	1101398	1101444	1e-17	+	.	id=PID0262;name=aci-milR-3a-1;citation=Lin2015-zy;expression_test=3-pass_rep;most_abundant=CGGUCCUGGACGUCCGUUUACGCA;tier=2
JAHFZK010000016.1	.	mi/milRNA	275444	275604	7.35e-79	+	.	id=PID0281;name=aci-milR-11;citation=Lin2015-zy;expression_test=3-pass_rep;most_abundant=AGUGGAAGAGUGCACAUCCG;tier=2
JAHFZK010000025.1	.	mi/milRNA	227654	227702	8.9e-19	-	.	id=PID0284;name=aci-milR-14a-2;citation=Lin2015-zy;expression_test=3-pass_rep;most_abundant=UACUGAGGGGUCGUCUAGACAGUU;tier=2
JAHFZK010000026.1	.	mi/milRNA	224971	225075	1.1e-48	+	.	id=PID0250;name=aci-milR-2a-1;citation=Lin2015-zy;expression_test=3-pass_rep;most_abundant=CUGCGAUGGAUGACUGCGACGA;tier=2
JAHFZK010000037.1	.	mi/milRNA	3378	3431	2.05e-21	-	.	id=PID0278;name=aci-milR-9;citation=Lin2015-zy;expression_test=3-pass_rep;most_abundant=UGGCUUCUCUCUAUCCUCGCAGACU;tier=2
