# Supplementary material for: Comprehensive re-analysis of hairpin small RNAs in fungi reveals loci with conserved links
Source: eLife. 2022 Dec 9;11:e83691. doi: 10.7554/eLife.83691 (PMC9757828; doi:10.7554/eLife.83691)
Supplement: Source data 2. — Includes annotations for mi/milRNAs in native genomes (where they were first annotated) and best-blast-hits (bbh) in NCBI-sourced assemblies. Annotations also contain two versions, one with all mi/milRNA loci and a second with only top tier loci (tiers 1 and 2, denoted ‘best’). [file elife-83691-data2.zip › Source Data 2 - Annotations/Fugra.AACM00000000.2_scaffolds.native.best.gff]

##gff-version 3
##
##set Fugra.AACM00000000.2_scaffolds.native.best
##
##species_abbreviation	Fugra
##species	Fusarium graminearum
##taxid	5518
##
##assembly	AACM00000000.2_scaffolds
##assembly_source	Genbank
##
##date	2022-11-14
##
##include_low_quality	TRUE
##native_assembly	TRUE
##
CM000574.1	.	mi/milRNA	5515558	5515661	0	+	.	id=PID0637;name=Fg-HN-milR2;citation=Wang2016-nz;expression_test=3-pass_rep;most_abundant=UAGGAAAGGCAGUUAACUAGGA;tier=2
CM000574.1	.	mi/milRNA	5381073	5381226	0	-	.	id=PID0643;name=Fg-HN-milR8;citation=Wang2016-nz;expression_test=3-pass_rep;most_abundant=UUAUAUAUUUUUUGACUGUCAA;tier=2
CM000574.1	.	mi/milRNA	10112530	10112662	0	-	.	id=PID0644;name=Fg-HN-milR9;citation=Wang2016-nz;expression_test=3-pass_rep;most_abundant=GAUAAGGAGUGGUCGAGCGGGA;tier=2
CM000575.1	.	mi/milRNA	3418255	3418361	0	-	.	id=PID0649;name=Fg-HN-milR14;citation=Wang2016-nz;expression_test=3-pass_rep;most_abundant=UCUUGAUAGUGAAUAGAGCGG;tier=1
CM000575.1	.	mi/milRNA	4472900	4472973	0	-	.	id=PID0650;name=Fg-HN-milR15;citation=Wang2016-nz;expression_test=3-pass_rep;most_abundant=UGAGUAAAUUCAGAACGCUUGA;tier=2
CM000576.1	.	mi/milRNA	6274314	6274458	0	-	.	id=PID0660;name=Fg-HN-milR25;citation=Wang2016-nz;expression_test=3-pass_rep;most_abundant=UCAAACUUUAGCGAUGUGUGA;tier=2
CM000577.1	.	mi/milRNA	7215152	7215334	0	-	.	id=PID0668;name=Fg-HN-milR33;citation=Wang2016-nz;expression_test=3-pass_rep;most_abundant=UCAGAGCGGUGAUUGAUCAAGAU;tier=2
CM000574.1	.	mi/milRNA	1084492	1084801	0	+	.	id=PID0669;name=Fg-HN-milR34;citation=Wang2016-nz;expression_test=3-pass_rep;most_abundant=CGGGCUGGGUCUUGGGGAGGGG;tier=2
CM000574.1	.	mi/milRNA	6007701	6007771	0	+	.	id=PID0671;name=Fg-HN-milR36;citation=Wang2016-nz;expression_test=3-pass_rep;most_abundant=GGCUGGUGCUGGUGCAGAUUUGGAGCA;tier=2
CM000574.1	.	mi/milRNA	1521613	1521808	0	-	.	id=PID0674;name=Fg-HN-milR39;citation=Wang2016-nz;expression_test=2-pass;most_abundant=GUUCUUUGCGAUCGUCUCAAGCA;tier=2
CM000575.1	.	mi/milRNA	893840	893965	0	+	.	id=PID0678;name=Fg-HN-milR43;citation=Wang2016-nz;expression_test=3-pass_rep;most_abundant=UGGGAGGGUGUGGAGAGGAA;tier=2
CM000576.1	.	mi/milRNA	6749680	6749823	0	+	.	id=PID0683;name=Fg-HN-milR48;citation=Wang2016-nz;expression_test=3-pass_rep;most_abundant=GACAAGGAGUGGUCGAGCGGU;tier=2
CM000576.1	.	mi/milRNA	6274325	6274448	0	-	.	id=PID0686;name=Fg-HN-milR51;citation=Wang2016-nz;expression_test=3-pass_rep;most_abundant=UCAAACUUUAGCGAUGUGUGA;tier=2
