# Supplementary material for: Comprehensive re-analysis of hairpin small RNAs in fungi reveals loci with conserved links
Source: eLife. 2022 Dec 9;11:e83691. doi: 10.7554/eLife.83691 (PMC9757828; doi:10.7554/eLife.83691)
Supplement: Source data 2. — Includes annotations for mi/milRNAs in native genomes (where they were first annotated) and best-blast-hits (bbh) in NCBI-sourced assemblies. Annotations also contain two versions, one with all mi/milRNA loci and a second with only top tier loci (tiers 1 and 2, denoted ‘best’). [file elife-83691-data2.zip › Source Data 2 - Annotations/Pechr.GCA_000710275.1_ASM71027v1.bbh.best.gff]

##gff-version 3
##
##set Pechr.GCA_000710275.1_ASM71027v1.bbh.best
##
##species_abbreviation	Pechr
##species	Penicillium chrysogenum
##taxid	5076
##
##assembly	GCA_000710275.1_ASM71027v1
##assembly_source	NCBI
##
##date	2022-11-14
##
##include_low_quality	TRUE
##native_assembly	FALSE	(best blast hit in NCBI assembly)
##
CM002798.1	.	mi/milRNA	4059417	4059459	1.27e-15	+	.	id=PID0241;name=milR-27;citation=Dahlmann2015-ew;expression_test=3-pass_rep;most_abundant=UCUACCGAGACUGUCUUUGA;tier=2
CM002798.1	.	mi/milRNA	7174825	7174898	4.48e-32	+	.	id=PID0235;name=milR-21;citation=Dahlmann2015-ew;expression_test=3-pass_rep;most_abundant=UCUAGUCUGCCUCU;tier=2
CM002798.1	.	mi/milRNA	8009736	8009779	3.81e-16	+	.	id=PID0234;name=milR-20;citation=Dahlmann2015-ew;expression_test=3-pass_rep;most_abundant=UCCUACGUUACUCCAAAGGAU;tier=2
CM002798.1	.	mi/milRNA	13214806	13214888	6.88e-37	+	.	id=PID0215;name=milR-3;citation=Dahlmann2015-ew;expression_test=3-pass_rep;most_abundant=UAGAAGAUCAUGCAGCAUGUA;tier=2
CM002799.1	.	mi/milRNA	6202677	6202728	2.28e-20	-	.	id=PID0223;name=milR-9;citation=Dahlmann2015-ew;expression_test=3-pass_rep;most_abundant=GGCCCCAGAGAUCGUUGGUCUAA;tier=2
CM002799.1	.	mi/milRNA	8010371	8010446	3.83e-33	+	.	id=PID0237;name=milR-23;citation=Dahlmann2015-ew;expression_test=3-pass_rep;most_abundant=UAGACUGUUCCAAGGAUGCU;tier=2
CM002800.1	.	mi/milRNA	2410668	2410742	1.31e-32	+	.	id=PID0214;name=milR-2;citation=Dahlmann2015-ew;expression_test=3-pass_rep;most_abundant=UGAGAACGCUGAUAUAUAUAU;tier=2
CM002801.1	.	mi/milRNA	979955	980021	2.49e-28	+	.	id=PID0233;name=milR-19;citation=Dahlmann2015-ew;expression_test=3-pass_rep;most_abundant=CGGACGAGAAUGCCGAGGCUCUGUU;tier=2
