# Supplementary material for: Comprehensive re-analysis of hairpin small RNAs in fungi reveals loci with conserved links
Source: eLife. 2022 Dec 9;11:e83691. doi: 10.7554/eLife.83691 (PMC9757828; doi:10.7554/eLife.83691)
Supplement: Source data 2. — Includes annotations for mi/milRNAs in native genomes (where they were first annotated) and best-blast-hits (bbh) in NCBI-sourced assemblies. Annotations also contain two versions, one with all mi/milRNA loci and a second with only top tier loci (tiers 1 and 2, denoted ‘best’). [file elife-83691-data2.zip › Source Data 2 - Annotations/Clros.GCA_902827195.2_C_rosea_IK726_genomic.native.gff]

##gff-version 3
##
##set Clros.GCA_902827195.2_C_rosea_IK726_genomic.native
##
##species_abbreviation	Clros
##species	Clonostachys rosea
##taxid	29856
##
##assembly	GCA_902827195.2_C_rosea_IK726_genomic
##assembly_source	NCBI
##
##date	2022-11-14
##
##include_low_quality	TRUE
##native_assembly	TRUE
##
CADEHS020000002.2	.	mi/milRNA	2259339	2259416	0	+	.	id=PID1835;name=cro-mir-1;citation=Piombo2021-ru;expression_test=3-pass_rep;most_abundant=UAGAAUUCGGGGUAGAAU;tier=4
CADEHS020000002.2	.	mi/milRNA	2259334	2259412	0	-	.	id=PID1836;name=cro-mir-2;citation=Piombo2021-ru;expression_test=3-pass_rep;most_abundant=UAGAAUUCGGGGUAGAAUG;tier=4
CADEHS020000005.2	.	mi/milRNA	590453	590538	0	+	.	id=PID1837;name=cro-mir-3;citation=Piombo2021-ru;expression_test=3-pass_rep;most_abundant=UUAGCCUCGAGACUUUGCA;tier=4
CADEHS020000005.2	.	mi/milRNA	590451	590536	0	-	.	id=PID1838;name=cro-mir-4;citation=Piombo2021-ru;expression_test=1-fail;most_abundant=UCAGCCUCGAGACUUUGCC;tier=4
CADEHS020000007.2	.	mi/milRNA	955011	955089	0	-	.	id=PID1839;name=cro-mir-5;citation=Piombo2021-ru;expression_test=3-pass_rep;most_abundant=UUGCAAUGAUUUGCAUUUCGC;tier=3
CADEHS020000011.2	.	mi/milRNA	790173	790217	0	-	.	id=PID1840;name=cro-mir-6;citation=Piombo2021-ru;expression_test=3-pass_rep;most_abundant=UAGGACUCGAGUAGUUAUAAC;tier=4
CADEHS020000108.2	.	mi/milRNA	42054	42142	0	+	.	id=PID1841;name=cro-mir-9;citation=Piombo2021-ru;expression_test=3-pass_rep;most_abundant=UCGGACGUAUAUUGACUACUC;tier=3
CADEHS020000225.2	.	mi/milRNA	25849	25912	0	+	.	id=PID1842;name=cro-mir-10;citation=Piombo2021-ru;expression_test=1-fail;most_abundant=UCGGUGGGAUGUUUGAGACU;tier=4
CADEHS020000485.2	.	mi/milRNA	10712	10778	0	-	.	id=PID1843;name=cro-mir-11;citation=Piombo2021-ru;expression_test=1-fail;most_abundant=UAGAGUUUUUGGAGAUGCU;tier=4
CADEHS020000533.2	.	mi/milRNA	499194	499231	0	+	.	id=PID1844;name=cro-mir-13;citation=Piombo2021-ru;expression_test=3-pass_rep;most_abundant=UUCUUCCUUGAUGCGUCCC;tier=3
CADEHS020000005.2	.	mi/milRNA	1322117	1322192	0	-	.	id=PID1845;name=cro-mir-23;citation=Piombo2021-ru;expression_test=1-fail;most_abundant=CUGGCAGGUAUGGUCGUAGAUG;tier=4
CADEHS020000106.2	.	mi/milRNA	298129	298217	0	+	.	id=PID1846;name=cro-mir-36;citation=Piombo2021-ru;expression_test=1-fail;most_abundant=UCAAACACAAUUAGCGGUC;tier=4
CADEHS020000024.2	.	mi/milRNA	189310	189385	0	+	.	id=PID2213;name=cro-mir-23b;citation=Piombo2021-ru;expression_test=1-fail;most_abundant=CUGGCAGGUAUGGUCGUAGAUG;tier=4
CADEHS020000527.2	.	mi/milRNA	87196	87267	0	+	.	id=PID2214;name=cro-mir-23c;citation=Piombo2021-ru;expression_test=1-fail;most_abundant=CUGGCAGGUAUGGUCGUAGAUG;tier=4
CADEHS020000106.2	.	mi/milRNA	298126	298214	0	-	.	id=PID2216;name=cro-mir-36b;citation=Piombo2021-ru;expression_test=1-fail;most_abundant=UCAAACACAAUUAGCGGUC;tier=4
CADEHS020000012.2	.	mi/milRNA	1157823	1157879	0	+	.	id=PID2217;name=cro-mir-7;citation=Piombo2021-ru;expression_test=3-pass_rep;most_abundant=GCCGAUUAGUAGUUGGGUCGG;tier=3
CADEHS020000573.2	.	mi/milRNA	192634	192684	0	+	.	id=PID2218;name=cro-mir-8;citation=Piombo2021-ru;expression_test=1-fail;most_abundant=ACCCUGUCGUUGUCGCCA;tier=4
CADEHS020000518.2	.	mi/milRNA	575055	575092	0	+	.	id=PID2219;name=cro-mir-12;citation=Piombo2021-ru;expression_test=1-fail;most_abundant=UGAGCCGCUCGUCAGAUCC;tier=4
CADEHS020000001.2	.	mi/milRNA	2015374	2015447	0	-	.	id=PID2221;name=cro-mir-15;citation=Piombo2021-ru;expression_test=1-fail;most_abundant=UAGGGCGGACGAGAUUUCUC;tier=4
CADEHS020000001.2	.	mi/milRNA	2602562	2602605	0	-	.	id=PID2222;name=cro-mir-16;citation=Piombo2021-ru;expression_test=3-pass_rep;most_abundant=UUGAAUCGUUUGUGCAACC;tier=4
CADEHS020000003.2	.	mi/milRNA	1287822	1287863	0	-	.	id=PID2223;name=cro-mir-17;citation=Piombo2021-ru;expression_test=1-fail;most_abundant=UUGGCAUGCCAGUCUGGACC;tier=4
CADEHS020000003.2	.	mi/milRNA	1621040	1621076	0	-	.	id=PID2224;name=cro-mir-18;citation=Piombo2021-ru;expression_test=3-pass_rep;most_abundant=CUUCCGUAGUAUAGUG;tier=3
CADEHS020000003.2	.	mi/milRNA	2070875	2070937	0	-	.	id=PID2225;name=cro-mir-19;citation=Piombo2021-ru;expression_test=1-fail;most_abundant=UGAGAAGCUGGAUAGAUUC;tier=4
CADEHS020000004.2	.	mi/milRNA	610881	610966	0	-	.	id=PID2226;name=cro-mir-20;citation=Piombo2021-ru;expression_test=1-fail;most_abundant=UCUCUUCAAGUCGUGAGCU;tier=4
CADEHS020000004.2	.	mi/milRNA	1849985	1850028	0	-	.	id=PID2227;name=cro-mir-21;citation=Piombo2021-ru;expression_test=2-pass;most_abundant=UUCGGCGUCUUGGCU;tier=4
CADEHS020000006.2	.	mi/milRNA	978948	979021	0	+	.	id=PID2230;name=cro-mir-25;citation=Piombo2021-ru;expression_test=3-pass_rep;most_abundant=UCAUUGACUUUUGACGCACC;tier=3
CADEHS020000007.2	.	mi/milRNA	2839538	2839619	0	+	.	id=PID2232;name=cro-mir-27;citation=Piombo2021-ru;expression_test=1-fail;most_abundant=UUGGUAGAAUUCCCGCAAGG;tier=4
CADEHS020000007.2	.	mi/milRNA	4439934	4439988	0	-	.	id=PID2233;name=cro-mir-28;citation=Piombo2021-ru;expression_test=1-fail;most_abundant=UAGAGACUCAGCUGUGGC;tier=4
CADEHS020000008.2	.	mi/milRNA	1088941	1089021	0	+	.	id=PID2234;name=cro-mir-29;citation=Piombo2021-ru;expression_test=1-fail;most_abundant=AGAGCCGUGGCUGGAGCAUUAACU;tier=4
CADEHS020000010.2	.	mi/milRNA	1818632	1818687	0	-	.	id=PID2238;name=cro-mir-33;citation=Piombo2021-ru;expression_test=1-fail;most_abundant=UUUCGGUAGAUCUCAGCCU;tier=4
CADEHS020000012.2	.	mi/milRNA	1208632	1208694	0	+	.	id=PID2240;name=cro-mir-35;citation=Piombo2021-ru;expression_test=1-fail;most_abundant=UCAGAAAGCUCUGGAUAAGC;tier=4
CADEHS020000106.2	.	mi/milRNA	41135	41178	0	-	.	id=PID2241;name=cro-mir-37;citation=Piombo2021-ru;expression_test=1-fail;most_abundant=UCAGUACUCGAUUUUGGCC;tier=4
CADEHS020000108.2	.	mi/milRNA	603787	603865	0	-	.	id=PID2242;name=cro-mir-38;citation=Piombo2021-ru;expression_test=1-fail;most_abundant=CGUGUUGAAUGCGGGCUG;tier=4
CADEHS020000138.2	.	mi/milRNA	12424	12490	0	+	.	id=PID2243;name=cro-mir-39;citation=Piombo2021-ru;expression_test=1-fail;most_abundant=GCGGGCGGGCGGGCGGCA;tier=4
CADEHS020000345.2	.	mi/milRNA	350320	350379	0	+	.	id=PID2244;name=cro-mir-40;citation=Piombo2021-ru;expression_test=1-fail;most_abundant=UCGAAUCCGUACUGAUGA;tier=4
CADEHS020000485.2	.	mi/milRNA	9680	9749	0	-	.	id=PID2246;name=cro-mir-42;citation=Piombo2021-ru;expression_test=1-fail;most_abundant=UACACCCAAUGUCGCUGAUG;tier=4
CADEHS020000527.2	.	mi/milRNA	31	108	0	+	.	id=PID2247;name=cro-mir-43a;citation=Piombo2021-ru;expression_test=1-fail;most_abundant=UGACGAGAGAAGCCGCGAGC;tier=4
CADEHS020000527.2	.	mi/milRNA	31	108	0	+	.	id=PID2248;name=cro-mir-43b;citation=Piombo2021-ru;expression_test=1-fail;most_abundant=UGACGAGAGAAGCCGCGAGC;tier=4
CADEHS020000001.2	.	mi/milRNA	3000662	3000739	0	-	.	id=PID2250;name=cro-mir-45;citation=Piombo2021-ru;expression_test=3-pass_rep;most_abundant=CAGGGCUCUUUUGG;tier=3
CADEHS020000002.2	.	mi/milRNA	2828841	2828933	0	+	.	id=PID2251;name=cro-mir-46;citation=Piombo2021-ru;expression_test=3-pass_rep;most_abundant=CCCCGUAUCGGA;tier=3
CADEHS020000003.2	.	mi/milRNA	2806472	2806534	0	+	.	id=PID2252;name=cro-mir-47a;citation=Piombo2021-ru;expression_test=1-fail;most_abundant=UUGCACUGACCUCUGGCGC;tier=4
CADEHS020000093.2	.	mi/milRNA	103597	103659	0	-	.	id=PID2253;name=cro-mir-47b;citation=Piombo2021-ru;expression_test=1-fail;most_abundant=UUGCACUGACCUCUGGCGC;tier=4
CADEHS020000004.2	.	mi/milRNA	2302278	2302323	0	+	.	id=PID2255;name=cro-mir-49;citation=Piombo2021-ru;expression_test=1-fail;most_abundant=UCCGGCAAGGUAGCGAGGGCGC;tier=4
CADEHS020000005.2	.	mi/milRNA	1070374	1070427	0	+	.	id=PID2256;name=cro-mir-50;citation=Piombo2021-ru;expression_test=1-fail;most_abundant=UACGAAACAAUGGUCGGCC;tier=4
CADEHS020000005.2	.	mi/milRNA	2801038	2801079	0	+	.	id=PID2257;name=cro-mir-51;citation=Piombo2021-ru;expression_test=1-fail;most_abundant=CAAGGAGAAGCUGUACAGC;tier=4
CADEHS020000005.2	.	mi/milRNA	2679532	2679616	0	-	.	id=PID2259;name=cro-mir-53;citation=Piombo2021-ru;expression_test=1-fail;most_abundant=UACCAGUACCGUCGUCGUC;tier=4
CADEHS020000007.2	.	mi/milRNA	1101445	1101532	0	+	.	id=PID2260;name=cro-mir-54;citation=Piombo2021-ru;expression_test=1-fail;most_abundant=ACGCAAGGUCGAGUUUGCGGU;tier=4
CADEHS020000009.2	.	mi/milRNA	1108259	1108304	0	-	.	id=PID2261;name=cro-mir-55;citation=Piombo2021-ru;expression_test=1-fail;most_abundant=AUGCCUGUCUGAGCGUCAUU;tier=4
CADEHS020000236.2	.	mi/milRNA	3271	3360	0	+	.	id=PID2262;name=cro-mir-56a;citation=Piombo2021-ru;expression_test=1-fail;most_abundant=UACGUUCGUAUUGCCAGUAUG;tier=4
CADEHS020000236.2	.	mi/milRNA	12541	12630	0	-	.	id=PID2263;name=cro-mir-56b;citation=Piombo2021-ru;expression_test=1-fail;most_abundant=UACGUUCGUAUUGCCAGUAUG;tier=4
CADEHS020000645.2	.	mi/milRNA	2684947	2685036	0	+	.	id=PID2264;name=cro-mir-56c;citation=Piombo2021-ru;expression_test=2-pass;most_abundant=UACGUUCGUAUUGCCAGUAUG;tier=4
CADEHS020000411.2	.	mi/milRNA	7493	7568	0	-	.	id=PID2265;name=cro-mir-57;citation=Piombo2021-ru;expression_test=3-pass_rep;most_abundant=UUGGUUCUGGCAUCA;tier=4
CADEHS020000471.2	.	mi/milRNA	112434	112487	0	-	.	id=PID2266;name=cro-mir-58;citation=Piombo2021-ru;expression_test=1-fail;most_abundant=UCAGGCGGACUGGACUGCC;tier=4
CADEHS020000521.2	.	mi/milRNA	317998	318082	0	+	.	id=PID2267;name=cro-mir-59;citation=Piombo2021-ru;expression_test=1-fail;most_abundant=UCUGAACAGCGCCUGAGAGC;tier=4
CADEHS020000548.2	.	mi/milRNA	33859	33906	0	-	.	id=PID2268;name=cro-mir-60;citation=Piombo2021-ru;expression_test=2-pass;most_abundant=UGUGUCGAAGUCGUUCGCA;tier=4
