# Supplementary material for: Comprehensive re-analysis of hairpin small RNAs in fungi reveals loci with conserved links
Source: eLife. 2022 Dec 9;11:e83691. doi: 10.7554/eLife.83691 (PMC9757828; doi:10.7554/eLife.83691)
Supplement: Source data 2. — Includes annotations for mi/milRNAs in native genomes (where they were first annotated) and best-blast-hits (bbh) in NCBI-sourced assemblies. Annotations also contain two versions, one with all mi/milRNA loci and a second with only top tier loci (tiers 1 and 2, denoted ‘best’). [file elife-83691-data2.zip › Source Data 2 - Annotations/Opsin.GCA_001648815.1_ASM164881v1_genomic.native.best.gff]

##gff-version 3
##
##set Opsin.GCA_001648815.1_ASM164881v1_genomic.native.best
##
##species_abbreviation	Opsin
##species	Ophiocordyceps sinensis
##taxid	72228
##
##assembly	GCA_001648815.1_ASM164881v1_genomic
##assembly_source	NCBI
##
##date	2022-11-08
##
##include_low_quality	TRUE
##native_assembly	TRUE
##
LWBQ01000256.1	.	mi/milRNA	27490	27577	0	+	.	id=PID1200;name=osi-novel-17;citation=Zhang2019-lx;expression_test=0-no_evidence;most_abundant=UGUCAUGAUGAUUGUCAUGAU;tier=2
