# Supplementary material for: Comprehensive re-analysis of hairpin small RNAs in fungi reveals loci with conserved links
Source: eLife. 2022 Dec 9;11:e83691. doi: 10.7554/eLife.83691 (PMC9757828; doi:10.7554/eLife.83691)
Supplement: Source data 2. — Includes annotations for mi/milRNAs in native genomes (where they were first annotated) and best-blast-hits (bbh) in NCBI-sourced assemblies. Annotations also contain two versions, one with all mi/milRNA loci and a second with only top tier loci (tiers 1 and 2, denoted ‘best’). [file elife-83691-data2.zip › Source Data 2 - Annotations/Fuoxy.GCA_000149955.2_ASM14995v2.bbh.best.gff]

##gff-version 3
##
##set Fuoxy.GCA_000149955.2_ASM14995v2.bbh.best
##
##species_abbreviation	Fuoxy
##species	Fusarium oxysporum
##taxid	5507
##
##assembly	GCA_000149955.2_ASM14995v2
##assembly_source	NCBI
##
##date	2022-11-14
##
##include_low_quality	TRUE
##native_assembly	FALSE	(best blast hit in NCBI assembly)
##
CM000593.1	.	mi/milRNA	3963994	3964105	3.47e-52	-	.	id=PID0836;name=Fon_microconidia-m0012;citation=Jiang2017-hp;expression_test=3-pass_rep;most_abundant=ACCGAAGAGUGGUGUAGUGGUA;tier=2
CM000595.1	.	mi/milRNA	1200318	1200650	1.29e-171	-	.	id=PID0819;name=Fon_hyphae-m0012;citation=Jiang2017-hp;expression_test=3-pass_rep;most_abundant=AGGGCAGAGGGAGGAGGGGA;tier=2
CM000601.1	.	mi/milRNA	1478129	1478219	6.61e-41	-	.	id=PID2279;name=Fol-milR1;citation=Ji2021-nq;expression_test=3-pass_rep;most_abundant=UGGAUGAAUCAAGCGUGGUAUGA;tier=2
CM000601.1	.	mi/milRNA	1478130	1478218	7.8e-40	-	.	id=PID0811;name=Fon_hyphae-m0004;citation=Jiang2017-hp;expression_test=3-pass_rep;most_abundant=UGGAUGAAUCAAGCGUGGUAUGA;tier=2
CM000601.1	.	mi/milRNA	1478130	1478218	7.8e-40	-	.	id=PID0831;name=Fon_microconidia-m0007;citation=Jiang2017-hp;expression_test=3-pass_rep;most_abundant=UGGAUGAAUCAAGCGUGGUAUGA;tier=2
CM000601.1	.	mi/milRNA	1478130	1478218	2.09e-34	-	.	id=PID2109;name=milR-87;citation=Li2022-gu;expression_test=3-pass_rep;most_abundant=UGGAUGAAUCAAGCGUGGUAUGA;tier=2
DS231739.1	.	mi/milRNA	3194	3243	7.81e-11	+	.	id=PID0821;name=Fon_hyphae-m0014;citation=Jiang2017-hp;expression_test=3-pass_rep;most_abundant=UUAGGGUUAGGGUUAGGGUUA;tier=2
DS231739.1	.	mi/milRNA	3194	3243	7.81e-11	+	.	id=PID0841;name=Fon_microconidia-m0017;citation=Jiang2017-hp;expression_test=3-pass_rep;most_abundant=UUAGGGUUAGGGUUAGGGUUA;tier=2
