# Supplementary material for: Comprehensive re-analysis of hairpin small RNAs in fungi reveals loci with conserved links
Source: eLife. 2022 Dec 9;11:e83691. doi: 10.7554/eLife.83691 (PMC9757828; doi:10.7554/eLife.83691)
Supplement: Source data 2. — Includes annotations for mi/milRNAs in native genomes (where they were first annotated) and best-blast-hits (bbh) in NCBI-sourced assemblies. Annotations also contain two versions, one with all mi/milRNA loci and a second with only top tier loci (tiers 1 and 2, denoted ‘best’). [file elife-83691-data2.zip › Source Data 2 - Annotations/Vedah.GCA_000150675.2_ASM15067v2.bbh.best.gff]

##gff-version 3
##
##set Vedah.GCA_000150675.2_ASM15067v2.bbh.best
##
##species_abbreviation	Vedah
##species	Verticillium dahliae
##taxid	27337
##
##assembly	GCA_000150675.2_ASM15067v2
##assembly_source	NCBI
##
##date	2022-11-14
##
##include_low_quality	TRUE
##native_assembly	FALSE	(best blast hit in NCBI assembly)
##
DS572707.1	.	mi/milRNA	17220	17292	1.6e-31	+	.	id=PID1849;name=VdMILR3;citation=Jin2019-or;expression_test=0-no_evidence;most_abundant=UGGGCAGAGAGAAGGAGGUCAA;tier=2
