# Supplementary material for: Comprehensive re-analysis of hairpin small RNAs in fungi reveals loci with conserved links
Source: eLife. 2022 Dec 9;11:e83691. doi: 10.7554/eLife.83691 (PMC9757828; doi:10.7554/eLife.83691)
Supplement: Source data 2. — Includes annotations for mi/milRNAs in native genomes (where they were first annotated) and best-blast-hits (bbh) in NCBI-sourced assemblies. Annotations also contain two versions, one with all mi/milRNA loci and a second with only top tier loci (tiers 1 and 2, denoted ‘best’). [file elife-83691-data2.zip › Source Data 2 - Annotations/Comil.GCF_000225605.1_CmilitarisCM01_v01_genomic.native.best.gff]

##gff-version 3
##
##set Comil.GCF_000225605.1_CmilitarisCM01_v01_genomic.native.best
##
##species_abbreviation	Comil
##species	Cordyceps militaris
##taxid	73501
##
##assembly	GCF_000225605.1_CmilitarisCM01_v01_genomic
##assembly_source	NCBI
##
##date	2022-11-14
##
##include_low_quality	TRUE
##native_assembly	TRUE
##
NW_006271969.1	.	mi/milRNA	2124708	2124833	0	+	.	id=PID1135;name=milR3;citation=Shao2019-xf;expression_test=3-pass_rep;most_abundant=UGGGAUUCCGCCUAGCUUCUU;tier=2
NW_006271969.1	.	mi/milRNA	3900345	3900597	0	+	.	id=PID1137;name=milR5;citation=Shao2019-xf;expression_test=3-pass_rep;most_abundant=UGGCUGGCUGGCUUCCUCGU;tier=2
NW_006271970.1	.	mi/milRNA	5122007	5122134	0	-	.	id=PID1144;name=milR12;citation=Shao2019-xf;expression_test=3-pass_rep;most_abundant=UCCAAUGGACCUGGAGAUGACUA;tier=2
NW_006271971.1	.	mi/milRNA	2963395	2963476	0	-	.	id=PID1147;name=milR15;citation=Shao2019-xf;expression_test=3-pass_rep;most_abundant=AGGUAGUAGGAUUAGGUCCCC;tier=1
NW_006271972.1	.	mi/milRNA	3726762	3726934	0	-	.	id=PID1151;name=milR19;citation=Shao2019-xf;expression_test=3-pass_rep;most_abundant=UGUAUUACUAUUUAACGCCGG;tier=2
NW_006271973.1	.	mi/milRNA	1627804	1627870	0	-	.	id=PID1154;name=milR22;citation=Shao2019-xf;expression_test=3-pass_rep;most_abundant=GGCCGAUGGGAAGGACCGCAAUG;tier=1
NW_006271977.1	.	mi/milRNA	497793	497857	0	-	.	id=PID1169;name=milR37;citation=Shao2019-xf;expression_test=3-pass_rep;most_abundant=CGUUCCGGUGAGAGGGAAGGACUCGGC;tier=2
