# Supplementary material for: Comprehensive re-analysis of hairpin small RNAs in fungi reveals loci with conserved links
Source: eLife. 2022 Dec 9;11:e83691. doi: 10.7554/eLife.83691 (PMC9757828; doi:10.7554/eLife.83691)
Supplement: Source data 2. — Includes annotations for mi/milRNAs in native genomes (where they were first annotated) and best-blast-hits (bbh) in NCBI-sourced assemblies. Annotations also contain two versions, one with all mi/milRNA loci and a second with only top tier loci (tiers 1 and 2, denoted ‘best’). [file elife-83691-data2.zip › Source Data 2 - Annotations/Zytri.GCA_000219625.1_MYCGR_v2.0.bbh.gff]

##gff-version 3
##
##set Zytri.GCA_000219625.1_MYCGR_v2.0.bbh
##
##species_abbreviation	Zytri
##species	Zymoseptoria tritici
##taxid	1047171
##
##assembly	GCA_000219625.1_MYCGR_v2.0
##assembly_source	NCBI
##
##date	2022-11-14
##
##include_low_quality	TRUE
##native_assembly	FALSE	(best blast hit in NCBI assembly)
##
CM001196.1	.	mi/milRNA	5976402	5976470	2.55e-29	+	.	id=PID0451;name=novel_mir_5;citation=Yang2015-wo;expression_test=1-fail;most_abundant=UGCGACUGGUUUUGGCUUCG;tier=4
CM001196.1	.	mi/milRNA	5978867	5978917	9.38e-20	+	.	id=PID0452;name=novel_mir_6;citation=Yang2015-wo;expression_test=2-pass;most_abundant=UGACUGGGGAUUUGGACGGU;tier=4
CM001196.1	.	mi/milRNA	5981594	5981672	1.16e-34	+	.	id=PID0453;name=novel_mir_7;citation=Yang2015-wo;expression_test=2-pass;most_abundant=UGCGAUAGGCUGGCUGUUUA;tier=4
CM001197.1	.	mi/milRNA	1441725	1441939	5.94e-108	+	.	id=PID0458;name=novel_mir_12;citation=Yang2015-wo;expression_test=3-pass_rep;most_abundant=GGCGCUGUAGCAAAGUGGUUA;tier=4
CM001199.1	.	mi/milRNA	919363	919425	4.1e-26	-	.	id=PID0447;name=novel_mir_1;citation=Yang2015-wo;expression_test=3-pass_rep;most_abundant=GGCCGGCUGGCUCAAUGGUA;tier=2
CM001199.1	.	mi/milRNA	2562194	2562239	3.99e-17	-	.	id=PID0457;name=novel_mir_11;citation=Yang2015-wo;expression_test=2-pass;most_abundant=UCUCAUGUGUCCAUGUUAGCU;tier=4
CM001203.1	.	mi/milRNA	1403111	1403166	2.13e-22	-	.	id=PID0454;name=novel_mir_8;citation=Yang2015-wo;expression_test=1-fail;most_abundant=UGGACCAGACUGUUACAUGU;tier=4
