# Supplementary material for: Comprehensive re-analysis of hairpin small RNAs in fungi reveals loci with conserved links
Source: eLife. 2022 Dec 9;11:e83691. doi: 10.7554/eLife.83691 (PMC9757828; doi:10.7554/eLife.83691)
Supplement: Source data 2. — Includes annotations for mi/milRNAs in native genomes (where they were first annotated) and best-blast-hits (bbh) in NCBI-sourced assemblies. Annotations also contain two versions, one with all mi/milRNA loci and a second with only top tier loci (tiers 1 and 2, denoted ‘best’). [file elife-83691-data2.zip › Source Data 2 - Annotations/Nocer.GCA_000988165.1_ASM98816v1_genomic.native.gff]

##gff-version 3
##
##set Nocer.GCA_000988165.1_ASM98816v1_genomic.native
##
##species_abbreviation	Nocer
##species	Nosema ceranae
##taxid	40302
##
##assembly	GCA_000988165.1_ASM98816v1_genomic
##assembly_source	NCBI
##
##date	2022-11-14
##
##include_low_quality	TRUE
##native_assembly	TRUE
##
JPQZ01000081.1	.	mi/milRNA	635	684	0	-	.	id=PID2273;name=JL-3;citation=Shao2021-jv;expression_test=0-no_evidence;most_abundant=UAAUACUUGUAAAACAUCACAGCCU;tier=4
JPQZ01000096.1	.	mi/milRNA	6681	6731	0	-	.	id=PID2274;name=JL-4;citation=Shao2021-jv;expression_test=0-no_evidence;most_abundant=GGGCGUCUAAUGGACCUGAUCCAA;tier=4
JPQZ01000096.1	.	mi/milRNA	6681	6738	0	+	.	id=PID2277;name=JL-8;citation=Shao2021-jv;expression_test=0-no_evidence;most_abundant=UUGGAUCAGGUCCAUUAGACGCCC;tier=4
JPQZ01000119.1	.	mi/milRNA	140	199	0	-	.	id=PID2278;name=JL-9;citation=Shao2021-jv;expression_test=0-no_evidence;most_abundant=UUAGGAUCUGGUCUAAUAUCUGCCC;tier=3
