# Supplementary material for: Comprehensive re-analysis of hairpin small RNAs in fungi reveals loci with conserved links
Source: eLife. 2022 Dec 9;11:e83691. doi: 10.7554/eLife.83691 (PMC9757828; doi:10.7554/eLife.83691)
Supplement: Source data 2. — Includes annotations for mi/milRNAs in native genomes (where they were first annotated) and best-blast-hits (bbh) in NCBI-sourced assemblies. Annotations also contain two versions, one with all mi/milRNA loci and a second with only top tier loci (tiers 1 and 2, denoted ‘best’). [file elife-83691-data2.zip › Source Data 2 - Annotations/Bodot.GCA_011064635.1_ASM1106463v1_genomic.native.best.gff]

##gff-version 3
##
##set Bodot.GCA_011064635.1_ASM1106463v1_genomic.native.best
##
##species_abbreviation	Bodot
##species	Botryosphaeria dothidea
##taxid	55169
##
##assembly	GCA_011064635.1_ASM1106463v1_genomic
##assembly_source	NCBI
##
##date	2022-11-09
##
##include_low_quality	TRUE
##native_assembly	TRUE
##
SACU01000010.1	.	mi/milRNA	224674	224859	0	-	.	id=PID1060;name=Bd-milR13;citation=Hu2019-my;expression_test=3-pass_rep;most_abundant=AUCGGUAUUCGUCUUUCUAGU;tier=2
SACU01000009.1	.	mi/milRNA	664418	664498	0	-	.	id=PID1080;name=Bd-milR33;citation=Hu2019-my;expression_test=3-pass_rep;most_abundant=CUGGGUGGGCGGGAUUCC;tier=2
SACU01000001.1	.	mi/milRNA	3086995	3087154	0	-	.	id=PID1114;name=Bd-milR6a;citation=Hu2019-my;expression_test=3-pass_rep;most_abundant=UUUCGGGACUUCGUACUGACC;tier=2
SACU01000001.1	.	mi/milRNA	3086995	3087154	0	-	.	id=PID1115;name=Bd-milR6b;citation=Hu2019-my;expression_test=3-pass_rep;most_abundant=UUUCGGGACUUCGUACUGACC;tier=2
MU009149.1	.	mi/milRNA	1804218	1804360	0	-	.	id=PID1125;name=Bd-milR8;citation=Hu2019-my;expression_test=3-pass_rep;most_abundant=UUUCUCGGCUGCUUUGCUUACUG;tier=2
