# Supplementary material for: Comprehensive re-analysis of hairpin small RNAs in fungi reveals loci with conserved links
Source: eLife. 2022 Dec 9;11:e83691. doi: 10.7554/eLife.83691 (PMC9757828; doi:10.7554/eLife.83691)
Supplement: Source data 2. — Includes annotations for mi/milRNAs in native genomes (where they were first annotated) and best-blast-hits (bbh) in NCBI-sourced assemblies. Annotations also contain two versions, one with all mi/milRNA loci and a second with only top tier loci (tiers 1 and 2, denoted ‘best’). [file elife-83691-data2.zip › Source Data 2 - Annotations/Clros.GCA_902085965.1_CLO192961.bbh.gff]

##gff-version 3
##
##set Clros.GCA_902085965.1_CLO192961.bbh
##
##species_abbreviation	Clros
##species	Clonostachys rosea
##taxid	29856
##
##assembly	GCA_902085965.1_CLO192961
##assembly_source	NCBI
##
##date	2022-11-14
##
##include_low_quality	TRUE
##native_assembly	FALSE	(best blast hit in NCBI assembly)
##
CABFNS010000021.1	.	mi/milRNA	22054	22090	0.001	-	.	id=PID2232;name=cro-mir-27;citation=Piombo2021-ru;expression_test=1-fail;most_abundant=UUGGUAGAAUUCCCGCAAGG;tier=4
CABFNS010000226.1	.	mi/milRNA	46325	46368	0.058	-	.	id=PID1839;name=cro-mir-5;citation=Piombo2021-ru;expression_test=3-pass_rep;most_abundant=UUGCAAUGAUUUGCAUUUCGC;tier=3
CABFNS010000278.1	.	mi/milRNA	39091	39142	2.35e-10	-	.	id=PID2256;name=cro-mir-50;citation=Piombo2021-ru;expression_test=1-fail;most_abundant=UACGAAACAAUGGUCGGCC;tier=4
CABFNS010000406.1	.	mi/milRNA	12103	12189	2.17e-33	+	.	id=PID2260;name=cro-mir-54;citation=Piombo2021-ru;expression_test=1-fail;most_abundant=ACGCAAGGUCGAGUUUGCGGU;tier=4
CABFNS010000406.1	.	mi/milRNA	74450	74506	3.4e-16	-	.	id=PID2243;name=cro-mir-39;citation=Piombo2021-ru;expression_test=1-fail;most_abundant=GCGGGCGGGCGGGCGGCA;tier=4
CABFNS010000431.1	.	mi/milRNA	23026	23047	0.49	+	.	id=PID2240;name=cro-mir-35;citation=Piombo2021-ru;expression_test=1-fail;most_abundant=UCAGAAAGCUCUGGAUAAGC;tier=4
CABFNS010000435.1	.	mi/milRNA	1590	1652	6.1e-19	-	.	id=PID2225;name=cro-mir-19;citation=Piombo2021-ru;expression_test=1-fail;most_abundant=UGAGAAGCUGGAUAGAUUC;tier=4
CABFNS010000458.1	.	mi/milRNA	100908	100940	1.01e-06	+	.	id=PID2241;name=cro-mir-37;citation=Piombo2021-ru;expression_test=1-fail;most_abundant=UCAGUACUCGAUUUUGGCC;tier=4
CABFNS010000679.1	.	mi/milRNA	58478	58492	3.3	-	.	id=PID2222;name=cro-mir-16;citation=Piombo2021-ru;expression_test=3-pass_rep;most_abundant=UUGAAUCGUUUGUGCAACC;tier=4
CABFNS010000698.1	.	mi/milRNA	4602	4652	2.06e-06	+	.	id=PID1843;name=cro-mir-11;citation=Piombo2021-ru;expression_test=1-fail;most_abundant=UAGAGUUUUUGGAGAUGCU;tier=4
CABFNS010000698.1	.	mi/milRNA	107569	107595	0.2	+	.	id=PID1835;name=cro-mir-1;citation=Piombo2021-ru;expression_test=3-pass_rep;most_abundant=UAGAAUUCGGGGUAGAAU;tier=4
CABFNS010000698.1	.	mi/milRNA	107569	107595	0.2	-	.	id=PID1836;name=cro-mir-2;citation=Piombo2021-ru;expression_test=3-pass_rep;most_abundant=UAGAAUUCGGGGUAGAAUG;tier=4
CABFNS010000699.1	.	mi/milRNA	90385	90461	2.28e-19	-	.	id=PID2250;name=cro-mir-45;citation=Piombo2021-ru;expression_test=3-pass_rep;most_abundant=CAGGGCUCUUUUGG;tier=3
CABFNS010000709.1	.	mi/milRNA	52945	52988	6.77e-09	+	.	id=PID2227;name=cro-mir-21;citation=Piombo2021-ru;expression_test=2-pass;most_abundant=UUCGGCGUCUUGGCU;tier=4
CABFNS010000729.1	.	mi/milRNA	331922	331981	1.51e-13	+	.	id=PID2244;name=cro-mir-40;citation=Piombo2021-ru;expression_test=1-fail;most_abundant=UCGAAUCCGUACUGAUGA;tier=4
CABFNS010000735.1	.	mi/milRNA	70455	70489	1.76e-09	+	.	id=PID2257;name=cro-mir-51;citation=Piombo2021-ru;expression_test=1-fail;most_abundant=CAAGGAGAAGCUGUACAGC;tier=4
CABFNS010000737.1	.	mi/milRNA	239228	239244	0.69	+	.	id=PID2242;name=cro-mir-38;citation=Piombo2021-ru;expression_test=1-fail;most_abundant=CGUGUUGAAUGCGGGCUG;tier=4
CABFNS010000737.1	.	mi/milRNA	367334	367401	7.5e-19	+	.	id=PID2214;name=cro-mir-23c;citation=Piombo2021-ru;expression_test=1-fail;most_abundant=CUGGCAGGUAUGGUCGUAGAUG;tier=4
CABFNS010000758.1	.	mi/milRNA	185708	185731	0.002	-	.	id=PID2218;name=cro-mir-8;citation=Piombo2021-ru;expression_test=1-fail;most_abundant=ACCCUGUCGUUGUCGCCA;tier=4
CABFNS010000760.1	.	mi/milRNA	20958	20979	0.064	+	.	id=PID1837;name=cro-mir-3;citation=Piombo2021-ru;expression_test=3-pass_rep;most_abundant=UUAGCCUCGAGACUUUGCA;tier=4
CABFNS010000760.1	.	mi/milRNA	20958	20979	0.064	-	.	id=PID1838;name=cro-mir-4;citation=Piombo2021-ru;expression_test=1-fail;most_abundant=UCAGCCUCGAGACUUUGCC;tier=4
CABFNS010000780.1	.	mi/milRNA	34189	34215	0.24	+	.	id=PID1846;name=cro-mir-36;citation=Piombo2021-ru;expression_test=1-fail;most_abundant=UCAAACACAAUUAGCGGUC;tier=4
CABFNS010000780.1	.	mi/milRNA	34189	34215	0.24	-	.	id=PID2216;name=cro-mir-36b;citation=Piombo2021-ru;expression_test=1-fail;most_abundant=UCAAACACAAUUAGCGGUC;tier=4
CABFNS010000798.1	.	mi/milRNA	704054	704073	0.5	-	.	id=PID1842;name=cro-mir-10;citation=Piombo2021-ru;expression_test=1-fail;most_abundant=UCGGUGGGAUGUUUGAGACU;tier=4
CABFNS010000800.1	.	mi/milRNA	296696	296720	0.014	-	.	id=PID2246;name=cro-mir-42;citation=Piombo2021-ru;expression_test=1-fail;most_abundant=UACACCCAAUGUCGCUGAUG;tier=4
CABFNS010000817.1	.	mi/milRNA	117536	117607	2.39e-25	+	.	id=PID2221;name=cro-mir-15;citation=Piombo2021-ru;expression_test=1-fail;most_abundant=UAGGGCGGACGAGAUUUCUC;tier=4
CABFNS010000840.1	.	mi/milRNA	5474	5502	5.5e-08	-	.	id=PID2224;name=cro-mir-18;citation=Piombo2021-ru;expression_test=3-pass_rep;most_abundant=CUUCCGUAGUAUAGUG;tier=3
CABFNS010000840.1	.	mi/milRNA	45955	45979	0.83	-	.	id=PID1841;name=cro-mir-9;citation=Piombo2021-ru;expression_test=3-pass_rep;most_abundant=UCGGACGUAUAUUGACUACUC;tier=3
CABFNS010000845.1	.	mi/milRNA	21577	21598	0.18	-	.	id=PID2219;name=cro-mir-12;citation=Piombo2021-ru;expression_test=1-fail;most_abundant=UGAGCCGCUCGUCAGAUCC;tier=4
CABFNS010000846.1	.	mi/milRNA	31341	31364	3	+	.	id=PID2262;name=cro-mir-56a;citation=Piombo2021-ru;expression_test=1-fail;most_abundant=UACGUUCGUAUUGCCAGUAUG;tier=4
CABFNS010000846.1	.	mi/milRNA	31341	31364	3	+	.	id=PID2263;name=cro-mir-56b;citation=Piombo2021-ru;expression_test=1-fail;most_abundant=UACGUUCGUAUUGCCAGUAUG;tier=4
CABFNS010000846.1	.	mi/milRNA	31341	31364	3	+	.	id=PID2264;name=cro-mir-56c;citation=Piombo2021-ru;expression_test=2-pass;most_abundant=UACGUUCGUAUUGCCAGUAUG;tier=4
CABFNS010000848.1	.	mi/milRNA	10870	10916	3.51e-13	+	.	id=PID2268;name=cro-mir-60;citation=Piombo2021-ru;expression_test=2-pass;most_abundant=UGUGUCGAAGUCGUUCGCA;tier=4
CABFNS010000852.1	.	mi/milRNA	190351	190424	9.08e-13	+	.	id=PID2226;name=cro-mir-20;citation=Piombo2021-ru;expression_test=1-fail;most_abundant=UCUCUUCAAGUCGUGAGCU;tier=4
CABFNS010000858.1	.	mi/milRNA	330295	330314	0.5	+	.	id=PID2252;name=cro-mir-47a;citation=Piombo2021-ru;expression_test=1-fail;most_abundant=UUGCACUGACCUCUGGCGC;tier=4
CABFNS010000858.1	.	mi/milRNA	330295	330314	0.5	+	.	id=PID2253;name=cro-mir-47b;citation=Piombo2021-ru;expression_test=1-fail;most_abundant=UUGCACUGACCUCUGGCGC;tier=4
CABFNS010000882.1	.	mi/milRNA	36454	36471	3.3	-	.	id=PID1840;name=cro-mir-6;citation=Piombo2021-ru;expression_test=3-pass_rep;most_abundant=UAGGACUCGAGUAGUUAUAAC;tier=4
CABFNS010000897.1	.	mi/milRNA	47833	47907	1.72e-21	+	.	id=PID2234;name=cro-mir-29;citation=Piombo2021-ru;expression_test=1-fail;most_abundant=AGAGCCGUGGCUGGAGCAUUAACU;tier=4
CABFNS010000902.1	.	mi/milRNA	84692	84763	1.84e-20	-	.	id=PID2230;name=cro-mir-25;citation=Piombo2021-ru;expression_test=3-pass_rep;most_abundant=UCAUUGACUUUUGACGCACC;tier=3
CABFNS010000904.1	.	mi/milRNA	253613	253644	0.02	-	.	id=PID2223;name=cro-mir-17;citation=Piombo2021-ru;expression_test=1-fail;most_abundant=UUGGCAUGCCAGUCUGGACC;tier=4
CABFNS010000908.1	.	mi/milRNA	94864	94939	3.23e-30	+	.	id=PID1845;name=cro-mir-23;citation=Piombo2021-ru;expression_test=1-fail;most_abundant=CUGGCAGGUAUGGUCGUAGAUG;tier=4
CABFNS010000908.1	.	mi/milRNA	94864	94939	3.23e-30	+	.	id=PID2213;name=cro-mir-23b;citation=Piombo2021-ru;expression_test=1-fail;most_abundant=CUGGCAGGUAUGGUCGUAGAUG;tier=4
CABFNS010000910.1	.	mi/milRNA	156149	156192	1.74e-10	-	.	id=PID2255;name=cro-mir-49;citation=Piombo2021-ru;expression_test=1-fail;most_abundant=UCCGGCAAGGUAGCGAGGGCGC;tier=4
CABFNS010000912.1	.	mi/milRNA	90929	91010	4.55e-29	-	.	id=PID2259;name=cro-mir-53;citation=Piombo2021-ru;expression_test=1-fail;most_abundant=UACCAGUACCGUCGUCGUC;tier=4
CABFNS010000922.1	.	mi/milRNA	15980	15995	1.3	-	.	id=PID2266;name=cro-mir-58;citation=Piombo2021-ru;expression_test=1-fail;most_abundant=UCAGGCGGACUGGACUGCC;tier=4
CABFNS010000925.1	.	mi/milRNA	182393	182475	2.46e-20	-	.	id=PID2251;name=cro-mir-46;citation=Piombo2021-ru;expression_test=3-pass_rep;most_abundant=CCCCGUAUCGGA;tier=3
CABFNS010000928.1	.	mi/milRNA	244118	244193	1.81e-21	-	.	id=PID2267;name=cro-mir-59;citation=Piombo2021-ru;expression_test=1-fail;most_abundant=UCUGAACAGCGCCUGAGAGC;tier=4
CABFNS010000933.1	.	mi/milRNA	47910	47954	9.23e-14	-	.	id=PID2261;name=cro-mir-55;citation=Piombo2021-ru;expression_test=1-fail;most_abundant=AUGCCUGUCUGAGCGUCAUU;tier=4
CABFNS010000936.1	.	mi/milRNA	114828	114884	8.17e-23	+	.	id=PID2217;name=cro-mir-7;citation=Piombo2021-ru;expression_test=3-pass_rep;most_abundant=GCCGAUUAGUAGUUGGGUCGG;tier=3
CABFNS010000990.1	.	mi/milRNA	56	86	1.64e-08	-	.	id=PID2265;name=cro-mir-57;citation=Piombo2021-ru;expression_test=3-pass_rep;most_abundant=UUGGUUCUGGCAUCA;tier=4
CABFNS010001020.1	.	mi/milRNA	4103	4127	0.016	+	.	id=PID2247;name=cro-mir-43a;citation=Piombo2021-ru;expression_test=1-fail;most_abundant=UGACGAGAGAAGCCGCGAGC;tier=4
CABFNS010001020.1	.	mi/milRNA	4103	4127	0.016	+	.	id=PID2248;name=cro-mir-43b;citation=Piombo2021-ru;expression_test=1-fail;most_abundant=UGACGAGAGAAGCCGCGAGC;tier=4
CABFNS010001033.1	.	mi/milRNA	110642	110664	0.055	+	.	id=PID1844;name=cro-mir-13;citation=Piombo2021-ru;expression_test=3-pass_rep;most_abundant=UUCUUCCUUGAUGCGUCCC;tier=3
CABFNS010001099.1	.	mi/milRNA	48202	48222	1.4	+	.	id=PID2238;name=cro-mir-33;citation=Piombo2021-ru;expression_test=1-fail;most_abundant=UUUCGGUAGAUCUCAGCCU;tier=4
CABFNS010001117.1	.	mi/milRNA	36772	36825	8.76e-16	+	.	id=PID2233;name=cro-mir-28;citation=Piombo2021-ru;expression_test=1-fail;most_abundant=UAGAGACUCAGCUGUGGC;tier=4
