# Supplementary material for: Comprehensive re-analysis of hairpin small RNAs in fungi reveals loci with conserved links
Source: eLife. 2022 Dec 9;11:e83691. doi: 10.7554/eLife.83691 (PMC9757828; doi:10.7554/eLife.83691)
Supplement: Source data 2. — Includes annotations for mi/milRNAs in native genomes (where they were first annotated) and best-blast-hits (bbh) in NCBI-sourced assemblies. Annotations also contain two versions, one with all mi/milRNA loci and a second with only top tier loci (tiers 1 and 2, denoted ‘best’). [file elife-83691-data2.zip › Source Data 2 - Annotations/Necra.GCA_000182925.2_NC12.bbh.best.gff]

##gff-version 3
##
##set Necra.GCA_000182925.2_NC12.bbh.best
##
##species_abbreviation	Necra
##species	Neurospora crassa
##taxid	5141
##
##assembly	GCA_000182925.2_NC12
##assembly_source	NCBI
##
##date	2022-11-14
##
##include_low_quality	TRUE
##native_assembly	FALSE	(best blast hit in NCBI assembly)
##
CM002236.1	.	mi/milRNA	790118	790332	6.12e-108	-	.	id=PID0003;name=milR-3b;citation=Lee2010-al;expression_test=0-no_evidence;most_abundant=UGAACGAGCGGUUGUUGU;tier=2
CM002236.1	.	mi/milRNA	2543795	2543843	1.1e-18	+	.	id=PID0008;name=milR-7;citation=Lee2010-al;expression_test=0-no_evidence;most_abundant=UGCGGUGCUUUCCUUGCCCU;tier=2
CM002238.1	.	mi/milRNA	3354131	3354172	5.07e-15	-	.	id=PID0018;name=milR-17;citation=Lee2010-al;expression_test=0-no_evidence;most_abundant=CGGCAUCAGCGUGUUCA;tier=2
CM002240.1	.	mi/milRNA	1447497	1447654	3.78e-77	+	.	id=PID0000;name=milR-1;citation=Lee2010-al;expression_test=0-no_evidence;most_abundant=UAAGCCGCGAGUACGCCUCCGGACU;tier=2
CM002240.1	.	mi/milRNA	6343612	6343842	1.37e-116	-	.	id=PID0004;name=milR-3c;citation=Lee2010-al;expression_test=0-no_evidence;most_abundant=UGAACGAGCGGUUGUUGU;tier=2
CM002241.1	.	mi/milRNA	2692778	2692835	1.92e-23	-	.	id=PID0001;name=milR-2;citation=Lee2010-al;expression_test=0-no_evidence;most_abundant=UGUCCUGGUACUUUCAUCCGGCUGU;tier=2
CM002241.1	.	mi/milRNA	3877689	3877780	1.3e-41	+	.	id=PID0017;name=milR-16;citation=Lee2010-al;expression_test=0-no_evidence;most_abundant=UACUUGAUUCACAGCGUCUAUAC;tier=2
