# Supplementary material for: Comprehensive re-analysis of hairpin small RNAs in fungi reveals loci with conserved links
Source: eLife. 2022 Dec 9;11:e83691. doi: 10.7554/eLife.83691 (PMC9757828; doi:10.7554/eLife.83691)
Supplement: Source data 2. — Includes annotations for mi/milRNAs in native genomes (where they were first annotated) and best-blast-hits (bbh) in NCBI-sourced assemblies. Annotations also contain two versions, one with all mi/milRNA loci and a second with only top tier loci (tiers 1 and 2, denoted ‘best’). [file elife-83691-data2.zip › Source Data 2 - Annotations/Pimic.Pismi1_AssemblyScaffolds.native.best.gff]

##gff-version 3
##
##set Pimic.Pismi1_AssemblyScaffolds.native.best
##
##species_abbreviation	Pimic
##species	Pisolithus microcarpus
##taxid	178872
##
##assembly	Pismi1_AssemblyScaffolds
##assembly_source	Mycocosm
##
##date	2022-11-14
##
##include_low_quality	TRUE
##native_assembly	TRUE
##
scaffold_5	.	mi/milRNA	542437	542560	0	+	.	id=PID1827;name=Pmic_miR-4;citation=Wong-Bajracharya2022-kz;expression_test=3-pass_rep;most_abundant=UAUGGGCUGGCCUAGGCAUGG;tier=2
scaffold_57	.	mi/milRNA	72308	72667	0	+	.	id=PID1828;name=Pmic_miR-5;citation=Wong-Bajracharya2022-kz;expression_test=3-pass_rep;most_abundant=UACCGAUCUGCUUGUGGGACA;tier=2
scaffold_134	.	mi/milRNA	66475	66733	0	-	.	id=PID1829;name=Pmic_miR-6;citation=Wong-Bajracharya2022-kz;expression_test=3-pass_rep;most_abundant=AACGGAUAGAUCAAUAUUAAGACC;tier=2
scaffold_106	.	mi/milRNA	26653	26727	0	+	.	id=PID1830;name=Pmic_miR-7;citation=Wong-Bajracharya2022-kz;expression_test=3-pass_rep;most_abundant=UCCAGCAAGGGGGAAUGGGCU;tier=2
