# Supplementary material for: Comprehensive re-analysis of hairpin small RNAs in fungi reveals loci with conserved links
Source: eLife. 2022 Dec 9;11:e83691. doi: 10.7554/eLife.83691 (PMC9757828; doi:10.7554/eLife.83691)
Supplement: Source data 2. — Includes annotations for mi/milRNAs in native genomes (where they were first annotated) and best-blast-hits (bbh) in NCBI-sourced assemblies. Annotations also contain two versions, one with all mi/milRNA loci and a second with only top tier loci (tiers 1 and 2, denoted ‘best’). [file elife-83691-data2.zip › Source Data 2 - Annotations/Scscl.GCA_000146945.2_ASM14694v2.bbh.best.gff]

##gff-version 3
##
##set Scscl.GCA_000146945.2_ASM14694v2.bbh.best
##
##species_abbreviation	Scscl
##species	Sclerotinia sclerotiorum
##taxid	5180
##
##assembly	GCA_000146945.2_ASM14694v2
##assembly_source	NCBI
##
##date	2022-11-14
##
##include_low_quality	TRUE
##native_assembly	FALSE	(best blast hit in NCBI assembly)
##
CH476621.1	.	mi/milRNA	1077955	1078029	1.55e-32	-	.	id=PID1613;name=Ssc-milR-89;citation=Xia2020-rh;expression_test=2-pass;most_abundant=UAAUUGUAUUCUGUCUAUAGA;tier=2
CH476621.1	.	mi/milRNA	1418488	1418568	9.58e-36	+	.	id=PID1759;name=Ssc-milR-235;citation=Xia2020-rh;expression_test=3-pass_rep;most_abundant=UCAUUACUCGAGUAGGUAGGUA;tier=2
CH476621.1	.	mi/milRNA	2416850	2416928	1.13e-34	-	.	id=PID1687;name=Ssc-milR-163;citation=Xia2020-rh;expression_test=3-pass_rep;most_abundant=UCAGGCCUGUUUGUUAUGUUUG;tier=2
CH476622.1	.	mi/milRNA	1761046	1761104	5.31e-24	-	.	id=PID1730;name=Ssc-milR-206;citation=Xia2020-rh;expression_test=3-pass_rep;most_abundant=UUGGUGGGAUUAUCUCUGCGAU;tier=2
CH476624.1	.	mi/milRNA	335252	335326	1.55e-32	+	.	id=PID1693;name=Ssc-milR-169;citation=Xia2020-rh;expression_test=2-pass;most_abundant=UCGAGAUGGUUUAUAACUAGGCG;tier=2
CH476628.1	.	mi/milRNA	1083107	1083184	3.86e-34	+	.	id=PID1596;name=Ssc-milR-72;citation=Xia2020-rh;expression_test=3-pass_rep;most_abundant=GGAGAUUUGUAUUUUCUAUCUGAGC;tier=1
CH476628.1	.	mi/milRNA	1083658	1083725	8.44e-29	+	.	id=PID1597;name=Ssc-milR-73;citation=Xia2020-rh;expression_test=3-pass_rep;most_abundant=UGUUGAGAACUCGUCAGCUGAUC;tier=1
CH476631.1	.	mi/milRNA	915415	915482	8.44e-29	+	.	id=PID1641;name=Ssc-milR-117;citation=Xia2020-rh;expression_test=3-pass_rep;most_abundant=UUGAUUUAAACGGCUUACUGAAA;tier=2
CH476632.1	.	mi/milRNA	18533	18588	2.07e-22	-	.	id=PID1639;name=Ssc-milR-115;citation=Xia2020-rh;expression_test=3-pass_rep;most_abundant=UGAUGCAAGAUCCUAGGAGGU;tier=2
CH476633.1	.	mi/milRNA	720860	720906	1.16e-17	+	.	id=PID1749;name=Ssc-milR-225;citation=Xia2020-rh;expression_test=3-pass_rep;most_abundant=UGGUGAAGACUCGGAGCGUUCU;tier=2
CH476642.1	.	mi/milRNA	403289	403348	1.56e-24	+	.	id=PID1566;name=Ssc-milR-42;citation=Xia2020-rh;expression_test=3-pass_rep;most_abundant=UAGUCAGGACGAAUUUCCUUUG;tier=2
CH476642.1	.	mi/milRNA	556614	556679	1e-27	+	.	id=PID1567;name=Ssc-milR-43;citation=Xia2020-rh;expression_test=3-pass_rep;most_abundant=UUUUGGGGUUGUAAUUGUA;tier=2
CH476644.1	.	mi/milRNA	92262	92321	1.56e-24	+	.	id=PID1644;name=Ssc-milR-120;citation=Xia2020-rh;expression_test=3-pass_rep;most_abundant=AAUAAACUUGAUCUAAUCUGACA;tier=2
KT283062.1	.	mi/milRNA	43073	43150	3.86e-34	+	.	id=PID1532;name=Ssc-milR-8;citation=Xia2020-rh;expression_test=3-pass_rep;most_abundant=UAAAGGCUGCUUUCCCUGAGAC;tier=1
KT283062.1	.	mi/milRNA	58265	58338	5.3e-32	+	.	id=PID1531;name=Ssc-milR-7;citation=Xia2020-rh;expression_test=2-pass;most_abundant=UAACCUAGGUAACAUUAUGAGC;tier=2
KT283062.1	.	mi/milRNA	64315	64373	5.31e-24	+	.	id=PID1526;name=Ssc-milR-2;citation=Xia2020-rh;expression_test=2-pass;most_abundant=AAUAUAAAUAUAAGCCUGAAGGA;tier=2
KT283062.1	.	mi/milRNA	110602	110675	5.3e-32	+	.	id=PID1609;name=Ssc-milR-85;citation=Xia2020-rh;expression_test=3-pass_rep;most_abundant=UGAGUAUUGUGUUAUAUCAGGA;tier=2
