# Supplementary material for: Comprehensive re-analysis of hairpin small RNAs in fungi reveals loci with conserved links
Source: eLife. 2022 Dec 9;11:e83691. doi: 10.7554/eLife.83691 (PMC9757828; doi:10.7554/eLife.83691)
Supplement: Source data 2. — Includes annotations for mi/milRNAs in native genomes (where they were first annotated) and best-blast-hits (bbh) in NCBI-sourced assemblies. Annotations also contain two versions, one with all mi/milRNA loci and a second with only top tier loci (tiers 1 and 2, denoted ‘best’). [file elife-83691-data2.zip › Source Data 2 - Annotations/Cocin.GCF_000182895.1_CC3_genomic.native.best.gff]

##gff-version 3
##
##set Cocin.GCF_000182895.1_CC3_genomic.native.best
##
##species_abbreviation	Cocin
##species	Coprinopsis cinerea
##taxid	5346
##
##assembly	GCF_000182895.1_CC3_genomic
##assembly_source	NCBI
##
##date	2022-11-14
##
##include_low_quality	TRUE
##native_assembly	TRUE
##
NW_003307544.1	.	mi/milRNA	2276331	2276381	0	+	.	id=PID0848;name=cci-milR-1;citation=Lau2018-av;expression_test=3-pass_rep;most_abundant=CCCUGGAUGGUGUGGGAGUUGCU;tier=2
NW_003307538.1	.	mi/milRNA	1973651	1973704	0	+	.	id=PID0851;name=cci-milR-4a;citation=Lau2018-av;expression_test=3-pass_rep;most_abundant=UUUGCGGUGAUGACUGACGU;tier=2
NW_003307533.1	.	mi/milRNA	1565624	1565677	0	+	.	id=PID0857;name=cci-milR-9;citation=Lau2018-av;expression_test=3-pass_rep;most_abundant=UGCUUGGACUUCUAUGGC;tier=2
NW_003307493.1	.	mi/milRNA	603	748	0	-	.	id=PID0860;name=cci-milR-12a;citation=Lau2018-av;expression_test=3-pass_rep;most_abundant=UGUUGGAAGUCGGGUACUCU;tier=2
