# Supplementary material for: Comprehensive re-analysis of hairpin small RNAs in fungi reveals loci with conserved links
Source: eLife. 2022 Dec 9;11:e83691. doi: 10.7554/eLife.83691 (PMC9757828; doi:10.7554/eLife.83691)
Supplement: Source data 2. — Includes annotations for mi/milRNAs in native genomes (where they were first annotated) and best-blast-hits (bbh) in NCBI-sourced assemblies. Annotations also contain two versions, one with all mi/milRNA loci and a second with only top tier loci (tiers 1 and 2, denoted ‘best’). [file elife-83691-data2.zip › Source Data 2 - Annotations/Crneo.GCA_000091045.1_ASM9104v1.bbh.gff]

##gff-version 3
##
##set Crneo.GCA_000091045.1_ASM9104v1.bbh
##
##species_abbreviation	Crneo
##species	Cryptococcus neoformans
##taxid	5207
##
##assembly	GCA_000091045.1_ASM9104v1
##assembly_source	NCBI
##
##date	2022-11-14
##
##include_low_quality	TRUE
##native_assembly	FALSE	(best blast hit in NCBI assembly)
##
AE017345.1	.	mi/milRNA	38015	38104	7.26e-41	+	.	id=PID1864;name=novel_mir11;citation=Liu2020-wf;expression_test=2-pass;most_abundant=CAAGCCCCCGUGGCGCAAUCGGUAGCGCGCACGACUCUUAGAGUCUGCUUGAACUGGUUACGGGCCAUCAUCUCAAUCGUGCGGUUGCGGGUUCGAGCCCCGCCGGAGGCUUU;tier=4
AE017348.1	.	mi/milRNA	421892	422068	9.77e-88	-	.	id=PID1865;name=novel_mir12;citation=Liu2020-wf;expression_test=2-pass;most_abundant=AUCUUCGGCAUCAUGAUUGAGAUGGGGGUC;tier=3
AE017352.1	.	mi/milRNA	388768	388830	1.97e-26	+	.	id=PID1855;name=novel_mir2;citation=Liu2020-wf;expression_test=2-pass;most_abundant=GGGGCUUCGUGAUGAUCUCAUUUGACGU;tier=3
AE017353.1	.	mi/milRNA	679360	679458	1.07e-45	+	.	id=PID1856;name=novel_mir3;citation=Liu2020-wf;expression_test=2-pass;most_abundant=GUGCAUGUAAGAAGUUAAACUUUCAUCCGAACUCUCCGUAGUUUAGUGUGGUUUAGAGCGUCAGACUGUAAUUGGUUUCCAAAAUCACAUCUGAAAGUCGUGCGUUCGACUCGCACCGGGGAGAUUCAAAUUUGCCCCCGUGGCGCAAUCGGUAGCGCGCACGACUCUUAACGAGUCUAUUUGAGCCGAUUAUGGGCCAUCAAUCAUUUCUUCGUCAUCGUGCGGUUGCGGGUUCGAGCCCCGCCGGAGGCUUUUUUUUAAUCUUUUUCCUUAUCUUCUGACCAUGUAA;tier=4
AE017356.1	.	mi/milRNA	229820	229884	1.7e-27	+	.	id=PID1857;name=novel_mir4;citation=Liu2020-wf;expression_test=2-pass;most_abundant=CAUUCCGAUUGGAUUCUCAUCC;tier=3
AE017356.1	.	mi/milRNA	376564	376653	7.26e-41	-	.	id=PID1862;name=novel_mir9;citation=Liu2020-wf;expression_test=2-pass;most_abundant=CAGCAUCAAGAAGCCCCCGUGGCGCAAUCGGUAGCGCGCACGACUCUUAGAGUCUGCUUGAACCGGUUACGGGCCAUCAUCUCAAUCGUGCGGUUGCGGGUUCGAGCCCCGCCGGAGGCUUUCUUUUUUGCUU;tier=4
AE017356.1	.	mi/milRNA	376572	376648	6.67e-34	-	.	id=PID1858;name=novel_mir5;citation=Liu2020-wf;expression_test=2-pass;most_abundant=AUCUCAAUCGUGCGGUUGCGGGUU;tier=4
AE017356.1	.	mi/milRNA	460993	461193	1.06e-100	+	.	id=PID1859;name=novel_mir6;citation=Liu2020-wf;expression_test=2-pass;most_abundant=AGUUGGUGGGAGUAGCUCAGUUUUG;tier=4
AE017356.1	.	mi/milRNA	762193	762364	4.89e-85	+	.	id=PID1861;name=novel_mir8;citation=Liu2020-wf;expression_test=2-pass;most_abundant=UUGGUCGGAGGGUGAUCGAGAAGAAGAGAG;tier=4
