# Supplementary material for: Comprehensive re-analysis of hairpin small RNAs in fungi reveals loci with conserved links
Source: eLife. 2022 Dec 9;11:e83691. doi: 10.7554/eLife.83691 (PMC9757828; doi:10.7554/eLife.83691)
Supplement: Source data 2. — Includes annotations for mi/milRNAs in native genomes (where they were first annotated) and best-blast-hits (bbh) in NCBI-sourced assemblies. Annotations also contain two versions, one with all mi/milRNA loci and a second with only top tier loci (tiers 1 and 2, denoted ‘best’). [file elife-83691-data2.zip › Source Data 2 - Annotations/Rhsol.GCA_000334115.1_Rhisol_AG1IA_1.0_genomic.native.best.gff]

##gff-version 3
##
##set Rhsol.GCA_000334115.1_Rhisol_AG1IA_1.0_genomic.native.best
##
##species_abbreviation	Rhsol
##species	Rhizoctonia solani
##taxid	456999
##
##assembly	GCA_000334115.1_Rhisol_AG1IA_1.0_genomic
##assembly_source	NCBI
##
##date	2022-11-14
##
##include_low_quality	TRUE
##native_assembly	TRUE
##
KB317722.1	.	mi/milRNA	148132	148210	0	-	.	id=PID1770;name=novel-milR-108;citation=Meng2021-lx;expression_test=3-pass_rep;most_abundant=UGUGUUUGGUUACUUUGCUUGCAG;tier=2
KB317720.1	.	mi/milRNA	103753	103858	0	-	.	id=PID1774;name=novel-milR-19;citation=Meng2021-lx;expression_test=3-pass_rep;most_abundant=UAUAUCAGGACUUAUGAGCGCU;tier=2
KB317742.1	.	mi/milRNA	73291	73429	0	+	.	id=PID1798;name=novel-milR-89;citation=Meng2021-lx;expression_test=3-pass_rep;most_abundant=GAUUGGCUUAAUGCGGAACU;tier=2
