# Supplementary material for: Comprehensive re-analysis of hairpin small RNAs in fungi reveals loci with conserved links
Source: eLife. 2022 Dec 9;11:e83691. doi: 10.7554/eLife.83691 (PMC9757828; doi:10.7554/eLife.83691)
Supplement: Source data 2. — Includes annotations for mi/milRNAs in native genomes (where they were first annotated) and best-blast-hits (bbh) in NCBI-sourced assemblies. Annotations also contain two versions, one with all mi/milRNA loci and a second with only top tier loci (tiers 1 and 2, denoted ‘best’). [file elife-83691-data2.zip › Source Data 2 - Annotations/Gimar.GCA_009809945.1_UNITO_GmarBEG34_1.0.bbh.best.gff]

##gff-version 3
##
##set Gimar.GCA_009809945.1_UNITO_GmarBEG34_1.0.bbh.best
##
##species_abbreviation	Gimar
##species	Gigaspora margarita
##taxid	4874
##
##assembly	GCA_009809945.1_UNITO_GmarBEG34_1.0
##assembly_source	NCBI
##
##date	2022-11-08
##
##include_low_quality	TRUE
##native_assembly	FALSE	(best blast hit in NCBI assembly)
##
WTPW01000535.1	.	mi/milRNA	156712	156858	5.9e-70	+	.	id=PID1209;name=Locus_1809;citation=Silvestri2020-bi;expression_test=3-pass_rep;most_abundant=UCGGCCCAGUAGAUCACAAUAUAUC;tier=2
