# Supplementary material for: Comprehensive re-analysis of hairpin small RNAs in fungi reveals loci with conserved links
Source: eLife. 2022 Dec 9;11:e83691. doi: 10.7554/eLife.83691 (PMC9757828; doi:10.7554/eLife.83691)
Supplement: Source data 2. — Includes annotations for mi/milRNAs in native genomes (where they were first annotated) and best-blast-hits (bbh) in NCBI-sourced assemblies. Annotations also contain two versions, one with all mi/milRNA loci and a second with only top tier loci (tiers 1 and 2, denoted ‘best’). [file elife-83691-data2.zip › Source Data 2 - Annotations/Pimic.GCA_000827275.1_Pisolithus_microcarpus_441_v1.0.bbh.best.gff]

##gff-version 3
##
##set Pimic.GCA_000827275.1_Pisolithus_microcarpus_441_v1.0.bbh.best
##
##species_abbreviation	Pimic
##species	Pisolithus microcarpus
##taxid	178872
##
##assembly	GCA_000827275.1_Pisolithus_microcarpus_441_v1.0
##assembly_source	NCBI
##
##date	2022-11-14
##
##include_low_quality	TRUE
##native_assembly	FALSE	(best blast hit in NCBI assembly)
##
KN833732.1	.	mi/milRNA	120504	120555	3.72e-20	-	.	id=PID1827;name=Pmic_miR-4;citation=Wong-Bajracharya2022-kz;expression_test=3-pass_rep;most_abundant=UAUGGGCUGGCCUAGGCAUGG;tier=2
KN833741.1	.	mi/milRNA	72352	72400	1.42e-18	+	.	id=PID1828;name=Pmic_miR-5;citation=Wong-Bajracharya2022-kz;expression_test=3-pass_rep;most_abundant=UACCGAUCUGCUUGUGGGACA;tier=2
KN833790.1	.	mi/milRNA	26669	26712	5.93e-16	+	.	id=PID1830;name=Pmic_miR-7;citation=Wong-Bajracharya2022-kz;expression_test=3-pass_rep;most_abundant=UCCAGCAAGGGGGAAUGGGCU;tier=2
KN833818.1	.	mi/milRNA	66492	66617	8.71e-60	-	.	id=PID1829;name=Pmic_miR-6;citation=Wong-Bajracharya2022-kz;expression_test=3-pass_rep;most_abundant=AACGGAUAGAUCAAUAUUAAGACC;tier=2
