# Supplementary material for: Comprehensive re-analysis of hairpin small RNAs in fungi reveals loci with conserved links
Source: eLife. 2022 Dec 9;11:e83691. doi: 10.7554/eLife.83691 (PMC9757828; doi:10.7554/eLife.83691)
Supplement: Source data 2. — Includes annotations for mi/milRNAs in native genomes (where they were first annotated) and best-blast-hits (bbh) in NCBI-sourced assemblies. Annotations also contain two versions, one with all mi/milRNA loci and a second with only top tier loci (tiers 1 and 2, denoted ‘best’). [file elife-83691-data2.zip › Source Data 2 - Annotations/Cocin.Copci_AmutBmut1_AssemblyScaffolds.native.best.gff]

##gff-version 3
##
##set Cocin.Copci_AmutBmut1_AssemblyScaffolds.native.best
##
##species_abbreviation	Cocin
##species	Coprinopsis cinerea
##taxid	5346
##
##assembly	Copci_AmutBmut1_AssemblyScaffolds
##assembly_source	Mycocosm
##
##date	2022-11-14
##
##include_low_quality	TRUE
##native_assembly	TRUE
##
scaffold_185	.	mi/milRNA	35883	35925	0	-	.	id=PID1271;name=cci-milR-17;citation=Lau2020-gn;expression_test=3-pass_rep;most_abundant=UAGCUGUUCGUAAAUCAAGC;tier=2
scaffold_302	.	mi/milRNA	7795	7849	0	-	.	id=PID1279;name=cci-milR-24;citation=Lau2020-gn;expression_test=3-pass_rep;most_abundant=CGAGAUUCCGAGUCACUGACUG;tier=2
scaffold_347	.	mi/milRNA	131	177	0	-	.	id=PID1281;name=cci-milR-26;citation=Lau2020-gn;expression_test=3-pass_rep;most_abundant=UGGCCGAGUUAUGCUUGAUU;tier=2
scaffold_60	.	mi/milRNA	17770	17826	0	+	.	id=PID1287;name=cci-milR-32;citation=Lau2020-gn;expression_test=3-pass_rep;most_abundant=UGGCUGGAACUUUAGACUCG;tier=2
scaffold_701	.	mi/milRNA	1455	1503	0	-	.	id=PID1289;name=cci-milR-34;citation=Lau2020-gn;expression_test=3-pass_rep;most_abundant=UGGUCGAGUUACGCUUGAUU;tier=2
scaffold_76	.	mi/milRNA	50284	50328	0	+	.	id=PID1291;name=cci-milR-36;citation=Lau2020-gn;expression_test=3-pass_rep;most_abundant=UGAAUACGCUAUCUAGAUUGUA;tier=2
