# Supplementary material for: Comprehensive re-analysis of hairpin small RNAs in fungi reveals loci with conserved links
Source: eLife. 2022 Dec 9;11:e83691. doi: 10.7554/eLife.83691 (PMC9757828; doi:10.7554/eLife.83691)
Supplement: Source data 2. — Includes annotations for mi/milRNAs in native genomes (where they were first annotated) and best-blast-hits (bbh) in NCBI-sourced assemblies. Annotations also contain two versions, one with all mi/milRNA loci and a second with only top tier loci (tiers 1 and 2, denoted ‘best’). [file elife-83691-data2.zip › Source Data 2 - Annotations/Clros.GCA_902827195.2_C_rosea_IK726_genomic.native.best.gff]

##gff-version 3
##
##set Clros.GCA_902827195.2_C_rosea_IK726_genomic.native.best
##
##species_abbreviation	Clros
##species	Clonostachys rosea
##taxid	29856
##
##assembly	GCA_902827195.2_C_rosea_IK726_genomic
##assembly_source	NCBI
##
##date	2022-11-08
##
##include_low_quality	TRUE
##native_assembly	TRUE
##
CADEHS020000002.2	.	mi/milRNA	2259339	2259416	0	+	.	id=PID1835;name=cro-mir-1;citation=Piombo2021-ru;expression_test=3-pass_rep;most_abundant=UAGAAUUCGGGGUAGAAU;tier=2
CADEHS020000002.2	.	mi/milRNA	2259334	2259412	0	-	.	id=PID1836;name=cro-mir-2;citation=Piombo2021-ru;expression_test=3-pass_rep;most_abundant=UAGAAUUCGGGGUAGAAUG;tier=2
CADEHS020000005.2	.	mi/milRNA	590453	590538	0	+	.	id=PID1837;name=cro-mir-3;citation=Piombo2021-ru;expression_test=3-pass_rep;most_abundant=UUAGCCUCGAGACUUUGCA;tier=2
CADEHS020000007.2	.	mi/milRNA	955011	955089	0	-	.	id=PID1839;name=cro-mir-5;citation=Piombo2021-ru;expression_test=3-pass_rep;most_abundant=UUGCAAUGAUUUGCAUUUCGC;tier=2
CADEHS020000011.2	.	mi/milRNA	790173	790217	0	-	.	id=PID1840;name=cro-mir-6;citation=Piombo2021-ru;expression_test=3-pass_rep;most_abundant=UAGGACUCGAGUAGUUAUAAC;tier=2
CADEHS020000108.2	.	mi/milRNA	42054	42142	0	+	.	id=PID1841;name=cro-mir-9;citation=Piombo2021-ru;expression_test=3-pass_rep;most_abundant=UCGGACGUAUAUUGACUACUC;tier=2
CADEHS020000533.2	.	mi/milRNA	499194	499231	0	+	.	id=PID1844;name=cro-mir-13;citation=Piombo2021-ru;expression_test=3-pass_rep;most_abundant=UUCUUCCUUGAUGCGUCCC;tier=2
CADEHS020000012.2	.	mi/milRNA	1157823	1157879	0	+	.	id=PID2217;name=cro-mir-7;citation=Piombo2021-ru;expression_test=3-pass_rep;most_abundant=GCCGAUUAGUAGUUGGGUCGG;tier=2
CADEHS020000001.2	.	mi/milRNA	2602562	2602605	0	-	.	id=PID2222;name=cro-mir-16;citation=Piombo2021-ru;expression_test=3-pass_rep;most_abundant=UUGAAUCGUUUGUGCAACC;tier=2
CADEHS020000003.2	.	mi/milRNA	1621040	1621076	0	-	.	id=PID2224;name=cro-mir-18;citation=Piombo2021-ru;expression_test=3-pass_rep;most_abundant=CUUCCGUAGUAUAGUG;tier=2
CADEHS020000006.2	.	mi/milRNA	978948	979021	0	+	.	id=PID2230;name=cro-mir-25;citation=Piombo2021-ru;expression_test=3-pass_rep;most_abundant=UCAUUGACUUUUGACGCACC;tier=2
CADEHS020000001.2	.	mi/milRNA	3000662	3000739	0	-	.	id=PID2250;name=cro-mir-45;citation=Piombo2021-ru;expression_test=3-pass_rep;most_abundant=CAGGGCUCUUUUGG;tier=2
CADEHS020000002.2	.	mi/milRNA	2828841	2828933	0	+	.	id=PID2251;name=cro-mir-46;citation=Piombo2021-ru;expression_test=3-pass_rep;most_abundant=CCCCGUAUCGGA;tier=2
