# Supplementary material for: Comprehensive re-analysis of hairpin small RNAs in fungi reveals loci with conserved links
Source: eLife. 2022 Dec 9;11:e83691. doi: 10.7554/eLife.83691 (PMC9757828; doi:10.7554/eLife.83691)
Supplement: Source data 2. — Includes annotations for mi/milRNAs in native genomes (where they were first annotated) and best-blast-hits (bbh) in NCBI-sourced assemblies. Annotations also contain two versions, one with all mi/milRNA loci and a second with only top tier loci (tiers 1 and 2, denoted ‘best’). [file elife-83691-data2.zip › Source Data 2 - Annotations/Scscl.GCF_000146945.2_ASM14694v2.native.best.gff]

##gff-version 3
##
##set Scscl.GCF_000146945.2_ASM14694v2.native.best
##
##species_abbreviation	Scscl
##species	Sclerotinia sclerotiorum
##taxid	5180
##
##assembly	GCF_000146945.2_ASM14694v2
##assembly_source	NCBI
##
##date	2022-11-14
##
##include_low_quality	TRUE
##native_assembly	TRUE
##
NC_035155.1	.	mi/milRNA	64287	64383	0	+	.	id=PID1526;name=Ssc-milR-2;citation=Xia2020-rh;expression_test=2-pass;most_abundant=AAUAUAAAUAUAAGCCUGAAGGA;tier=2
NC_035155.1	.	mi/milRNA	58251	58348	0	+	.	id=PID1531;name=Ssc-milR-7;citation=Xia2020-rh;expression_test=2-pass;most_abundant=UAACCUAGGUAACAUUAUGAGC;tier=2
NC_035155.1	.	mi/milRNA	43063	43160	0	+	.	id=PID1532;name=Ssc-milR-8;citation=Xia2020-rh;expression_test=3-pass_rep;most_abundant=UAAAGGCUGCUUUCCCUGAGAC;tier=1
NW_001820814.1	.	mi/milRNA	403280	403358	0	+	.	id=PID1566;name=Ssc-milR-42;citation=Xia2020-rh;expression_test=3-pass_rep;most_abundant=UAGUCAGGACGAAUUUCCUUUG;tier=2
NW_001820814.1	.	mi/milRNA	556606	556689	0	+	.	id=PID1567;name=Ssc-milR-43;citation=Xia2020-rh;expression_test=3-pass_rep;most_abundant=UUUUGGGGUUGUAAUUGUA;tier=2
NW_001820828.1	.	mi/milRNA	1083107	1083184	0	+	.	id=PID1596;name=Ssc-milR-72;citation=Xia2020-rh;expression_test=3-pass_rep;most_abundant=GGAGAUUUGUAUUUUCUAUCUGAGC;tier=1
NW_001820828.1	.	mi/milRNA	1083658	1083725	0	+	.	id=PID1597;name=Ssc-milR-73;citation=Xia2020-rh;expression_test=3-pass_rep;most_abundant=UGUUGAGAACUCGUCAGCUGAUC;tier=1
NC_035155.1	.	mi/milRNA	110602	110676	0	+	.	id=PID1609;name=Ssc-milR-85;citation=Xia2020-rh;expression_test=3-pass_rep;most_abundant=UGAGUAUUGUGUUAUAUCAGGA;tier=2
NW_001820821.1	.	mi/milRNA	1024846	1024944	0	-	.	id=PID1613;name=Ssc-milR-89;citation=Xia2020-rh;expression_test=2-pass;most_abundant=UAAUUGUAUUCUGUCUAUAGA;tier=2
NW_001820824.1	.	mi/milRNA	18523	18597	0	-	.	id=PID1639;name=Ssc-milR-115;citation=Xia2020-rh;expression_test=3-pass_rep;most_abundant=UGAUGCAAGAUCCUAGGAGGU;tier=2
NW_001820825.1	.	mi/milRNA	915404	915492	0	+	.	id=PID1641;name=Ssc-milR-117;citation=Xia2020-rh;expression_test=3-pass_rep;most_abundant=UUGAUUUAAACGGCUUACUGAAA;tier=2
NW_001820812.1	.	mi/milRNA	92262	92321	0	+	.	id=PID1644;name=Ssc-milR-120;citation=Xia2020-rh;expression_test=3-pass_rep;most_abundant=AAUAAACUUGAUCUAAUCUGACA;tier=2
NW_001820835.1	.	mi/milRNA	2416849	2416928	0	-	.	id=PID1687;name=Ssc-milR-163;citation=Xia2020-rh;expression_test=3-pass_rep;most_abundant=UCAGGCCUGUUUGUUAUGUUUG;tier=2
NW_001820832.1	.	mi/milRNA	335241	335336	0	+	.	id=PID1693;name=Ssc-milR-169;citation=Xia2020-rh;expression_test=2-pass;most_abundant=UCGAGAUGGUUUAUAACUAGGCG;tier=2
NW_001820834.1	.	mi/milRNA	1761037	1761112	0	-	.	id=PID1730;name=Ssc-milR-206;citation=Xia2020-rh;expression_test=3-pass_rep;most_abundant=UUGGUGGGAUUAUCUCUGCGAU;tier=2
NW_001820823.1	.	mi/milRNA	720860	720906	0	+	.	id=PID1749;name=Ssc-milR-225;citation=Xia2020-rh;expression_test=3-pass_rep;most_abundant=UGGUGAAGACUCGGAGCGUUCU;tier=2
NW_001820835.1	.	mi/milRNA	1418488	1418568	0	+	.	id=PID1759;name=Ssc-milR-235;citation=Xia2020-rh;expression_test=3-pass_rep;most_abundant=UCAUUACUCGAGUAGGUAGGUA;tier=2
