# Supplementary material for: Comprehensive re-analysis of hairpin small RNAs in fungi reveals loci with conserved links
Source: eLife. 2022 Dec 9;11:e83691. doi: 10.7554/eLife.83691 (PMC9757828; doi:10.7554/eLife.83691)
Supplement: Source data 2. — Includes annotations for mi/milRNAs in native genomes (where they were first annotated) and best-blast-hits (bbh) in NCBI-sourced assemblies. Annotations also contain two versions, one with all mi/milRNA loci and a second with only top tier loci (tiers 1 and 2, denoted ‘best’). [file elife-83691-data2.zip › Source Data 2 - Annotations/Vovol.GCA_001691835.3_ASM169183v3.bbh.gff]

##gff-version 3
##
##set Vovol.GCA_001691835.3_ASM169183v3.bbh
##
##species_abbreviation	Vovol
##species	Volvariella volvacea
##taxid	36659
##
##assembly	GCA_001691835.3_ASM169183v3
##assembly_source	NCBI
##
##date	2022-11-14
##
##include_low_quality	TRUE
##native_assembly	FALSE	(best blast hit in NCBI assembly)
##
JNHZ02000013.1	.	mi/milRNA	114460	114518	4.87e-24	+	.	id=PID1207;name=vvo-m0308;citation=Gong2020-xh;expression_test=1-fail;most_abundant=GAUACGUGCCAGCGGGUCCAAC;tier=4
JNHZ02000305.1	.	mi/milRNA	24679	24745	1.4e-25	+	.	id=PID1208;name=vvo-m0828;citation=Gong2020-xh;expression_test=1-fail;most_abundant=AGGGAUUGGACUUGCUGGAAUGG;tier=4
