# Supplementary material for: Comprehensive re-analysis of hairpin small RNAs in fungi reveals loci with conserved links
Source: eLife. 2022 Dec 9;11:e83691. doi: 10.7554/eLife.83691 (PMC9757828; doi:10.7554/eLife.83691)
Supplement: Source data 2. — Includes annotations for mi/milRNAs in native genomes (where they were first annotated) and best-blast-hits (bbh) in NCBI-sourced assemblies. Annotations also contain two versions, one with all mi/milRNA loci and a second with only top tier loci (tiers 1 and 2, denoted ‘best’). [file elife-83691-data2.zip › Source Data 2 - Annotations/Togua.GCA_022114105.1_ASM2211410v1_genomic.native.gff]

##gff-version 3
##
##set Togua.GCA_022114105.1_ASM2211410v1_genomic.native
##
##species_abbreviation	Togua
##species	Tolypocladium guangdongense
##taxid	2730933
##
##assembly	GCA_022114105.1_ASM2211410v1_genomic
##assembly_source	NCBI
##
##date	2022-11-14
##
##include_low_quality	TRUE
##native_assembly	TRUE
##
NRQP01000001.1	.	mi/milRNA	389884	390024	0	-	.	id=PID2175;name=novel_mir1;citation=Wang2021-cq;expression_test=0-no_evidence;most_abundant=GUCAUUGUGGACUGGGGCCCUGUUUCGCAA;tier=3
NRQP01000001.1	.	mi/milRNA	4861787	4862020	0	-	.	id=PID2176;name=novel_mir2;citation=Wang2021-cq;expression_test=0-no_evidence;most_abundant=UCUCGAUAUUUACUGCCGGUGUAAGGC;tier=3
NRQP01000001.1	.	mi/milRNA	5389521	5389726	0	+	.	id=PID2177;name=novel_mir3;citation=Wang2021-cq;expression_test=0-no_evidence;most_abundant=UCGUCGACCCGGCGGUGUUUCCGACAUGC;tier=3
NRQP01000001.1	.	mi/milRNA	5511328	5511540	0	-	.	id=PID2178;name=novel_mir4;citation=Wang2021-cq;expression_test=0-no_evidence;most_abundant=CGGGCGAGCGGUGGCGGAUGGUGGG;tier=4
NRQP01000002.1	.	mi/milRNA	1598955	1599096	0	+	.	id=PID2179;name=novel_mir5;citation=Wang2021-cq;expression_test=0-no_evidence;most_abundant=UUGGCUUGCCCCCGACGCAGAGC;tier=3
NRQP01000002.1	.	mi/milRNA	2547980	2548315	0	+	.	id=PID2180;name=novel_mir6;citation=Wang2021-cq;expression_test=0-no_evidence;most_abundant=UAAAGCUAAGAUAGCGGCGUCCGCUGAUUC;tier=3
NRQP01000002.1	.	mi/milRNA	4242378	4242571	0	-	.	id=PID2181;name=novel_mir7;citation=Wang2021-cq;expression_test=0-no_evidence;most_abundant=ACUGAGCUAUAAGGGCCGGCUUGCUUCUGA;tier=3
NRQP01000003.1	.	mi/milRNA	2482437	2482610	0	+	.	id=PID2182;name=novel_mir8;citation=Wang2021-cq;expression_test=0-no_evidence;most_abundant=GGCGAGCGCAACUAGACGAUG;tier=3
NRQP01000004.1	.	mi/milRNA	1015348	1015706	0	+	.	id=PID2185;name=novel_mir11;citation=Wang2021-cq;expression_test=0-no_evidence;most_abundant=ACUAUGCGUUAUCCUCGACCGAAUCUUCCC;tier=3
NRQP01000005.1	.	mi/milRNA	26869	27221	0	+	.	id=PID2187;name=novel_mir13;citation=Wang2021-cq;expression_test=0-no_evidence;most_abundant=UAGGUGUAGGGUAGGCCGGGUAUAGGGUA;tier=3
NRQP01000005.1	.	mi/milRNA	1673438	1673597	0	+	.	id=PID2189;name=novel_mir15;citation=Wang2021-cq;expression_test=0-no_evidence;most_abundant=CGAGGUGGUGUAUUGGUGUUGCCUUAU;tier=3
NRQP01000008.1	.	mi/milRNA	60272	60552	0	-	.	id=PID2192;name=novel_mir18;citation=Wang2021-cq;expression_test=0-no_evidence;most_abundant=GCCGCCACGGGGGUCUACAGCGG;tier=3
NRQP01000009.1	.	mi/milRNA	4000	4317	0	-	.	id=PID2193;name=novel_mir19;citation=Wang2021-cq;expression_test=0-no_evidence;most_abundant=UCCUCUGCACGCCGCCACGGG;tier=3
