# Supplementary material for: Comprehensive re-analysis of hairpin small RNAs in fungi reveals loci with conserved links
Source: eLife. 2022 Dec 9;11:e83691. doi: 10.7554/eLife.83691 (PMC9757828; doi:10.7554/eLife.83691)
Supplement: Source data 2. — Includes annotations for mi/milRNAs in native genomes (where they were first annotated) and best-blast-hits (bbh) in NCBI-sourced assemblies. Annotations also contain two versions, one with all mi/milRNA loci and a second with only top tier loci (tiers 1 and 2, denoted ‘best’). [file elife-83691-data2.zip › Source Data 2 - Annotations/Clros.GCA_902085965.1_CLO192961.bbh.best.gff]

##gff-version 3
##
##set Clros.GCA_902085965.1_CLO192961.bbh.best
##
##species_abbreviation	Clros
##species	Clonostachys rosea
##taxid	29856
##
##assembly	GCA_902085965.1_CLO192961
##assembly_source	NCBI
##
##date	2022-11-08
##
##include_low_quality	TRUE
##native_assembly	FALSE	(best blast hit in NCBI assembly)
##
CABFNS010000226.1	.	mi/milRNA	46325	46368	0.058	-	.	id=PID1839;name=cro-mir-5;citation=Piombo2021-ru;expression_test=3-pass_rep;most_abundant=UUGCAAUGAUUUGCAUUUCGC;tier=2
CABFNS010000679.1	.	mi/milRNA	58478	58492	3.3	-	.	id=PID2222;name=cro-mir-16;citation=Piombo2021-ru;expression_test=3-pass_rep;most_abundant=UUGAAUCGUUUGUGCAACC;tier=2
CABFNS010000698.1	.	mi/milRNA	107569	107595	0.2	+	.	id=PID1835;name=cro-mir-1;citation=Piombo2021-ru;expression_test=3-pass_rep;most_abundant=UAGAAUUCGGGGUAGAAU;tier=2
CABFNS010000698.1	.	mi/milRNA	107569	107595	0.2	-	.	id=PID1836;name=cro-mir-2;citation=Piombo2021-ru;expression_test=3-pass_rep;most_abundant=UAGAAUUCGGGGUAGAAUG;tier=2
CABFNS010000699.1	.	mi/milRNA	90385	90461	2.28e-19	-	.	id=PID2250;name=cro-mir-45;citation=Piombo2021-ru;expression_test=3-pass_rep;most_abundant=CAGGGCUCUUUUGG;tier=2
CABFNS010000760.1	.	mi/milRNA	20958	20979	0.064	+	.	id=PID1837;name=cro-mir-3;citation=Piombo2021-ru;expression_test=3-pass_rep;most_abundant=UUAGCCUCGAGACUUUGCA;tier=2
CABFNS010000840.1	.	mi/milRNA	5474	5502	5.5e-08	-	.	id=PID2224;name=cro-mir-18;citation=Piombo2021-ru;expression_test=3-pass_rep;most_abundant=CUUCCGUAGUAUAGUG;tier=2
CABFNS010000840.1	.	mi/milRNA	45955	45979	0.83	-	.	id=PID1841;name=cro-mir-9;citation=Piombo2021-ru;expression_test=3-pass_rep;most_abundant=UCGGACGUAUAUUGACUACUC;tier=2
CABFNS010000882.1	.	mi/milRNA	36454	36471	3.3	-	.	id=PID1840;name=cro-mir-6;citation=Piombo2021-ru;expression_test=3-pass_rep;most_abundant=UAGGACUCGAGUAGUUAUAAC;tier=2
CABFNS010000902.1	.	mi/milRNA	84692	84763	1.84e-20	-	.	id=PID2230;name=cro-mir-25;citation=Piombo2021-ru;expression_test=3-pass_rep;most_abundant=UCAUUGACUUUUGACGCACC;tier=2
CABFNS010000925.1	.	mi/milRNA	182393	182475	2.46e-20	-	.	id=PID2251;name=cro-mir-46;citation=Piombo2021-ru;expression_test=3-pass_rep;most_abundant=CCCCGUAUCGGA;tier=2
CABFNS010000936.1	.	mi/milRNA	114828	114884	8.17e-23	+	.	id=PID2217;name=cro-mir-7;citation=Piombo2021-ru;expression_test=3-pass_rep;most_abundant=GCCGAUUAGUAGUUGGGUCGG;tier=2
CABFNS010001033.1	.	mi/milRNA	110642	110664	0.055	+	.	id=PID1844;name=cro-mir-13;citation=Piombo2021-ru;expression_test=3-pass_rep;most_abundant=UUCUUCCUUGAUGCGUCCC;tier=2
