# Supplementary material for: Comprehensive re-analysis of hairpin small RNAs in fungi reveals loci with conserved links
Source: eLife. 2022 Dec 9;11:e83691. doi: 10.7554/eLife.83691 (PMC9757828; doi:10.7554/eLife.83691)
Supplement: Source data 2. — Includes annotations for mi/milRNAs in native genomes (where they were first annotated) and best-blast-hits (bbh) in NCBI-sourced assemblies. Annotations also contain two versions, one with all mi/milRNA loci and a second with only top tier loci (tiers 1 and 2, denoted ‘best’). [file elife-83691-data2.zip › Source Data 2 - Annotations/Bebas.GCF_000280675.1_ASM28067v1_genomic.native.gff]

##gff-version 3
##
##set Bebas.GCF_000280675.1_ASM28067v1_genomic.native
##
##species_abbreviation	Bebas
##species	Beauveria bassiana
##taxid	176275
##
##assembly	GCF_000280675.1_ASM28067v1_genomic
##assembly_source	NCBI
##
##date	2022-11-14
##
##include_low_quality	TRUE
##native_assembly	TRUE
##
NW_007930845.1	.	mi/milRNA	791177	791329	0	+	.	id=PID1016;name=bba-milR1;citation=Cui2019-ar;expression_test=2-pass;most_abundant=UUGACUGGCUGUUAAUUGACUGG;tier=3
NW_007930836.1	.	mi/milRNA	1984814	1984933	0	+	.	id=PID1017;name=bba-milR2;citation=Cui2019-ar;expression_test=3-pass_rep;most_abundant=CACCGGGUGCUGUACAU;tier=2
NW_007930837.1	.	mi/milRNA	1948307	1948380	0	-	.	id=PID1019;name=bba-milR4;citation=Cui2019-ar;expression_test=3-pass_rep;most_abundant=UACAGAGAAGAUUAGCAUGGC;tier=4
